# Supplementary material for: Ancient DNA from Protohistoric Period Cambodia indicates that South Asians admixed with local populations as early as 1st–3rd centuries CE
Source: Sci Rep. 2022 Dec 29;12:22507. doi: 10.1038/s41598-022-26799-3 (PMC9800559; doi:10.1038/s41598-022-26799-3)
Supplement: Supplementary file 7 — Supplementary Information 7. [file 41598_2022_26799_MOESM7_ESM.xlsx]

## Sheet: description
Suppl. Table 1 Full qpWave and qpAdm results

## Sheet: "right" populations
12 standard "right" populations	Dusun set "right" populations	optional South Asian groups
Mbuti	Mbuti	Balochi
Adygei	Adygei	Bengali
Ami	Dusun	Brahmin_Uttar_Pradesh
Druze	Druze	Brahui
Japanese	Japanese	Burusho
Karitiana	Karitiana	Irula
Onge	Onge	Kalash
Orcadian	Orcadian	Makrani
Papuan	Papuan	Mala
Pima	Pima	Pathan
Sardinian	Sardinian	Punjabi
Yi	Yi	Rajput
		Sindhi_Pakistan
		Vellalar

## Sheet: qpWave "allSNPs NO"
population 1	population 2	p-value	SNPs used	set of "right" populations
Cambodia PH 78−234 CE I1680	Adygei	0	66017	12 standard "right" populations + Balochi
Cambodia PH 78−234 CE I1680	Ami	4.27746e-72	66017	12 standard "right" populations + Balochi
Cambodia PH 78−234 CE I1680	Balochi	0	66017	12 standard "right" populations + Balochi
Cambodia PH 78−234 CE I1680	Druze	0	66017	12 standard "right" populations + Balochi
Cambodia PH 78−234 CE I1680	Japanese	1.4621e-82	66017	12 standard "right" populations + Balochi
Cambodia PH 78−234 CE I1680	Karitiana	0	66017	12 standard "right" populations + Balochi
Cambodia PH 78−234 CE I1680	Onge	4.4466e-33	66017	12 standard "right" populations + Balochi
Cambodia PH 78−234 CE I1680	Orcadian	0	66017	12 standard "right" populations + Balochi
Cambodia PH 78−234 CE I1680	Papuan	7.75353e-46	66017	12 standard "right" populations + Balochi
Cambodia PH 78−234 CE I1680	Pima	0	66017	12 standard "right" populations + Balochi
Cambodia PH 78−234 CE I1680	Sardinian	0	66017	12 standard "right" populations + Balochi
Cambodia PH 78−234 CE I1680	Yi	8.33296e-86	66017	12 standard "right" populations + Balochi
Laos BA 459−231 BCE La727	Adygei	0	313405	12 standard "right" populations + Balochi
Laos BA 459−231 BCE La727	Ami	1.3324e-46	313405	12 standard "right" populations + Balochi
Laos BA 459−231 BCE La727	Balochi	0	313405	12 standard "right" populations + Balochi
Laos BA 459−231 BCE La727	Druze	0	313405	12 standard "right" populations + Balochi
Laos BA 459−231 BCE La727	Japanese	6.1422e-51	313405	12 standard "right" populations + Balochi
Laos BA 459−231 BCE La727	Karitiana	0	313405	12 standard "right" populations + Balochi
Laos BA 459−231 BCE La727	Onge	1.28683e-146	313405	12 standard "right" populations + Balochi
Laos BA 459−231 BCE La727	Orcadian	0	313405	12 standard "right" populations + Balochi
Laos BA 459−231 BCE La727	Papuan	2.93142e-149	313405	12 standard "right" populations + Balochi
Laos BA 459−231 BCE La727	Pima	0	313405	12 standard "right" populations + Balochi
Laos BA 459−231 BCE La727	Sardinian	0	313405	12 standard "right" populations + Balochi
Laos BA 459−231 BCE La727	Yi	1.02434e-59	313405	12 standard "right" populations + Balochi
Laos LN/BA 1125−926 BCE La364	Adygei	0	809524	12 standard "right" populations + Balochi
Laos LN/BA 1125−926 BCE La364	Ami	5.40327e-39	809524	12 standard "right" populations + Balochi
Laos LN/BA 1125−926 BCE La364	Balochi	0	809524	12 standard "right" populations + Balochi
Laos LN/BA 1125−926 BCE La364	Druze	0	809524	12 standard "right" populations + Balochi
Laos LN/BA 1125−926 BCE La364	Japanese	8.78432e-41	809524	12 standard "right" populations + Balochi
Laos LN/BA 1125−926 BCE La364	Karitiana	0	809524	12 standard "right" populations + Balochi
Laos LN/BA 1125−926 BCE La364	Onge	7.27733e-223	809524	12 standard "right" populations + Balochi
Laos LN/BA 1125−926 BCE La364	Orcadian	0	809524	12 standard "right" populations + Balochi
Laos LN/BA 1125−926 BCE La364	Papuan	4.51974e-210	809524	12 standard "right" populations + Balochi
Laos LN/BA 1125−926 BCE La364	Pima	0	809524	12 standard "right" populations + Balochi
Laos LN/BA 1125−926 BCE La364	Sardinian	0	809524	12 standard "right" populations + Balochi
Laos LN/BA 1125−926 BCE La364	Yi	1.63086e-48	809524	12 standard "right" populations + Balochi
Malaysia LN 744−398 BCE Ma912	Adygei	0	885229	12 standard "right" populations + Balochi
Malaysia LN 744−398 BCE Ma912	Ami	2.41987e-53	885229	12 standard "right" populations + Balochi
Malaysia LN 744−398 BCE Ma912	Balochi	0	885229	12 standard "right" populations + Balochi
Malaysia LN 744−398 BCE Ma912	Druze	0	885229	12 standard "right" populations + Balochi
Malaysia LN 744−398 BCE Ma912	Japanese	2.99342e-59	885229	12 standard "right" populations + Balochi
Malaysia LN 744−398 BCE Ma912	Karitiana	0	885229	12 standard "right" populations + Balochi
Malaysia LN 744−398 BCE Ma912	Onge	3.82296e-190	885229	12 standard "right" populations + Balochi
Malaysia LN 744−398 BCE Ma912	Orcadian	0	885229	12 standard "right" populations + Balochi
Malaysia LN 744−398 BCE Ma912	Papuan	2.43932e-190	885229	12 standard "right" populations + Balochi
Malaysia LN 744−398 BCE Ma912	Pima	0	885229	12 standard "right" populations + Balochi
Malaysia LN 744−398 BCE Ma912	Sardinian	0	885229	12 standard "right" populations + Balochi
Malaysia LN 744−398 BCE Ma912	Yi	5.78035e-67	885229	12 standard "right" populations + Balochi
Malaysia His. 1448−1625 CE Ma554	Adygei	0	160536	12 standard "right" populations + Balochi
Malaysia His. 1448−1625 CE Ma554	Ami	5.47961e-13	160536	12 standard "right" populations + Balochi
Malaysia His. 1448−1625 CE Ma554	Balochi	0	160536	12 standard "right" populations + Balochi
Malaysia His. 1448−1625 CE Ma554	Druze	0	160536	12 standard "right" populations + Balochi
Malaysia His. 1448−1625 CE Ma554	Japanese	8.35955e-44	160536	12 standard "right" populations + Balochi
Malaysia His. 1448−1625 CE Ma554	Karitiana	0	160536	12 standard "right" populations + Balochi
Malaysia His. 1448−1625 CE Ma554	Onge	4.12183e-178	160536	12 standard "right" populations + Balochi
Malaysia His. 1448−1625 CE Ma554	Orcadian	0	160536	12 standard "right" populations + Balochi
Malaysia His. 1448−1625 CE Ma554	Papuan	3.10965e-217	160536	12 standard "right" populations + Balochi
Malaysia His. 1448−1625 CE Ma554	Pima	0	160536	12 standard "right" populations + Balochi
Malaysia His. 1448−1625 CE Ma554	Sardinian	0	160536	12 standard "right" populations + Balochi
Malaysia His. 1448−1625 CE Ma554	Yi	5.52583e-33	160536	12 standard "right" populations + Balochi
Malaysia His. 1505−1653 CE Ma555	Adygei	0	454560	12 standard "right" populations + Balochi
Malaysia His. 1505−1653 CE Ma555	Ami	3.79532e-08	454560	12 standard "right" populations + Balochi
Malaysia His. 1505−1653 CE Ma555	Balochi	0	454560	12 standard "right" populations + Balochi
Malaysia His. 1505−1653 CE Ma555	Druze	0	454560	12 standard "right" populations + Balochi
Malaysia His. 1505−1653 CE Ma555	Japanese	8.92088e-52	454560	12 standard "right" populations + Balochi
Malaysia His. 1505−1653 CE Ma555	Karitiana	0	454560	12 standard "right" populations + Balochi
Malaysia His. 1505−1653 CE Ma555	Onge	5.96513e-300	454560	12 standard "right" populations + Balochi
Malaysia His. 1505−1653 CE Ma555	Orcadian	0	454560	12 standard "right" populations + Balochi
Malaysia His. 1505−1653 CE Ma555	Papuan	0	454560	12 standard "right" populations + Balochi
Malaysia His. 1505−1653 CE Ma555	Pima	0	454560	12 standard "right" populations + Balochi
Malaysia His. 1505−1653 CE Ma555	Sardinian	0	454560	12 standard "right" populations + Balochi
Malaysia His. 1505−1653 CE Ma555	Yi	5.32474e-52	454560	12 standard "right" populations + Balochi
Thailand IA 236−338 CE Th519	Adygei	0	161828	12 standard "right" populations + Balochi
Thailand IA 236−338 CE Th519	Ami	7.27122e-19	161828	12 standard "right" populations + Balochi
Thailand IA 236−338 CE Th519	Balochi	0	161828	12 standard "right" populations + Balochi
Thailand IA 236−338 CE Th519	Druze	0	161828	12 standard "right" populations + Balochi
Thailand IA 236−338 CE Th519	Japanese	2.21994e-16	161828	12 standard "right" populations + Balochi
Thailand IA 236−338 CE Th519	Karitiana	0	161828	12 standard "right" populations + Balochi
Thailand IA 236−338 CE Th519	Onge	1.66672e-168	161828	12 standard "right" populations + Balochi
Thailand IA 236−338 CE Th519	Orcadian	0	161828	12 standard "right" populations + Balochi
Thailand IA 236−338 CE Th519	Papuan	6.36719e-178	161828	12 standard "right" populations + Balochi
Thailand IA 236−338 CE Th519	Pima	0	161828	12 standard "right" populations + Balochi
Thailand IA 236−338 CE Th519	Sardinian	0	161828	12 standard "right" populations + Balochi
Thailand IA 236−338 CE Th519	Yi	3.44668e-22	161828	12 standard "right" populations + Balochi
Thailand IA 215−344 CE Th521	Adygei	0	363350	12 standard "right" populations + Balochi
Thailand IA 215−344 CE Th521	Ami	1.25959e-25	363350	12 standard "right" populations + Balochi
Thailand IA 215−344 CE Th521	Balochi	0	363350	12 standard "right" populations + Balochi
Thailand IA 215−344 CE Th521	Druze	0	363350	12 standard "right" populations + Balochi
Thailand IA 215−344 CE Th521	Japanese	1.08232e-23	363350	12 standard "right" populations + Balochi
Thailand IA 215−344 CE Th521	Karitiana	0	363350	12 standard "right" populations + Balochi
Thailand IA 215−344 CE Th521	Onge	4.12898e-197	363350	12 standard "right" populations + Balochi
Thailand IA 215−344 CE Th521	Orcadian	0	363350	12 standard "right" populations + Balochi
Thailand IA 215−344 CE Th521	Papuan	3.29776e-205	363350	12 standard "right" populations + Balochi
Thailand IA 215−344 CE Th521	Pima	0	363350	12 standard "right" populations + Balochi
Thailand IA 215−344 CE Th521	Sardinian	0	363350	12 standard "right" populations + Balochi
Thailand IA 215−344 CE Th521	Yi	6.29167e-26	363350	12 standard "right" populations + Balochi
Thailand IA 238−376 CE Th530	Adygei	0	197829	12 standard "right" populations + Balochi
Thailand IA 238−376 CE Th530	Ami	3.12522e-22	197829	12 standard "right" populations + Balochi
Thailand IA 238−376 CE Th530	Balochi	0	197829	12 standard "right" populations + Balochi
Thailand IA 238−376 CE Th530	Druze	0	197829	12 standard "right" populations + Balochi
Thailand IA 238−376 CE Th530	Japanese	6.16269e-14	197829	12 standard "right" populations + Balochi
Thailand IA 238−376 CE Th530	Karitiana	0	197829	12 standard "right" populations + Balochi
Thailand IA 238−376 CE Th530	Onge	1.71271e-189	197829	12 standard "right" populations + Balochi
Thailand IA 238−376 CE Th530	Orcadian	0	197829	12 standard "right" populations + Balochi
Thailand IA 238−376 CE Th530	Papuan	6.24661e-176	197829	12 standard "right" populations + Balochi
Thailand IA 238−376 CE Th530	Pima	0	197829	12 standard "right" populations + Balochi
Thailand IA 238−376 CE Th530	Sardinian	0	197829	12 standard "right" populations + Balochi
Thailand IA 238−376 CE Th530	Yi	2.01906e-18	197829	12 standard "right" populations + Balochi
Thailand IA 259−419 CE Th531	Adygei	0	50870	12 standard "right" populations + Balochi
Thailand IA 259−419 CE Th531	Ami	8.99727e-10	50870	12 standard "right" populations + Balochi
Thailand IA 259−419 CE Th531	Balochi	0	50870	12 standard "right" populations + Balochi
Thailand IA 259−419 CE Th531	Druze	0	50870	12 standard "right" populations + Balochi
Thailand IA 259−419 CE Th531	Japanese	0.00063447	50870	12 standard "right" populations + Balochi
Thailand IA 259−419 CE Th531	Karitiana	3.67827e-284	50870	12 standard "right" populations + Balochi
Thailand IA 259−419 CE Th531	Onge	3.82268e-93	50870	12 standard "right" populations + Balochi
Thailand IA 259−419 CE Th531	Orcadian	0	50870	12 standard "right" populations + Balochi
Thailand IA 259−419 CE Th531	Papuan	2.26602e-99	50870	12 standard "right" populations + Balochi
Thailand IA 259−419 CE Th531	Pima	1.06909e-280	50870	12 standard "right" populations + Balochi
Thailand IA 259−419 CE Th531	Sardinian	0	50870	12 standard "right" populations + Balochi
Thailand IA 259−419 CE Th531	Yi	1.16821e-06	50870	12 standard "right" populations + Balochi
Vietnam BA 386−206 BCE Vt779	Adygei	0	120624	12 standard "right" populations + Balochi
Vietnam BA 386−206 BCE Vt779	Ami	5.52674e-14	120624	12 standard "right" populations + Balochi
Vietnam BA 386−206 BCE Vt779	Balochi	0	120624	12 standard "right" populations + Balochi
Vietnam BA 386−206 BCE Vt779	Druze	0	120624	12 standard "right" populations + Balochi
Vietnam BA 386−206 BCE Vt779	Japanese	3.36218e-20	120624	12 standard "right" populations + Balochi
Vietnam BA 386−206 BCE Vt779	Karitiana	0	120624	12 standard "right" populations + Balochi
Vietnam BA 386−206 BCE Vt779	Onge	1.02125e-145	120624	12 standard "right" populations + Balochi
Vietnam BA 386−206 BCE Vt779	Orcadian	0	120624	12 standard "right" populations + Balochi
Vietnam BA 386−206 BCE Vt779	Papuan	3.66475e-163	120624	12 standard "right" populations + Balochi
Vietnam BA 386−206 BCE Vt779	Pima	0	120624	12 standard "right" populations + Balochi
Vietnam BA 386−206 BCE Vt779	Sardinian	0	120624	12 standard "right" populations + Balochi
Vietnam BA 386−206 BCE Vt779	Yi	2.05176e-18	120624	12 standard "right" populations + Balochi
Vietnam BA 389−207 BCE Vt781	Adygei	0	117324	12 standard "right" populations + Balochi
Vietnam BA 389−207 BCE Vt781	Ami	9.25069e-17	117324	12 standard "right" populations + Balochi
Vietnam BA 389−207 BCE Vt781	Balochi	0	117324	12 standard "right" populations + Balochi
Vietnam BA 389−207 BCE Vt781	Druze	0	117324	12 standard "right" populations + Balochi
Vietnam BA 389−207 BCE Vt781	Japanese	2.55759e-24	117324	12 standard "right" populations + Balochi
Vietnam BA 389−207 BCE Vt781	Karitiana	0	117324	12 standard "right" populations + Balochi
Vietnam BA 389−207 BCE Vt781	Onge	1.59796e-162	117324	12 standard "right" populations + Balochi
Vietnam BA 389−207 BCE Vt781	Orcadian	0	117324	12 standard "right" populations + Balochi
Vietnam BA 389−207 BCE Vt781	Papuan	5.96837e-170	117324	12 standard "right" populations + Balochi
Vietnam BA 389−207 BCE Vt781	Pima	0	117324	12 standard "right" populations + Balochi
Vietnam BA 389−207 BCE Vt781	Sardinian	0	117324	12 standard "right" populations + Balochi
Vietnam BA 389−207 BCE Vt781	Yi	1.18881e-27	117324	12 standard "right" populations + Balochi
Vietnam BA 350−54 BCE Vt796	Adygei	0	99574	12 standard "right" populations + Balochi
Vietnam BA 350−54 BCE Vt796	Ami	6.34777e-10	99574	12 standard "right" populations + Balochi
Vietnam BA 350−54 BCE Vt796	Balochi	0	99574	12 standard "right" populations + Balochi
Vietnam BA 350−54 BCE Vt796	Druze	0	99574	12 standard "right" populations + Balochi
Vietnam BA 350−54 BCE Vt796	Japanese	7.31546e-14	99574	12 standard "right" populations + Balochi
Vietnam BA 350−54 BCE Vt796	Karitiana	0	99574	12 standard "right" populations + Balochi
Vietnam BA 350−54 BCE Vt796	Onge	1.58678e-150	99574	12 standard "right" populations + Balochi
Vietnam BA 350−54 BCE Vt796	Orcadian	0	99574	12 standard "right" populations + Balochi
Vietnam BA 350−54 BCE Vt796	Papuan	1.02916e-164	99574	12 standard "right" populations + Balochi
Vietnam BA 350−54 BCE Vt796	Pima	0	99574	12 standard "right" populations + Balochi
Vietnam BA 350−54 BCE Vt796	Sardinian	0	99574	12 standard "right" populations + Balochi
Vietnam BA 350−54 BCE Vt796	Yi	5.35688e-15	99574	12 standard "right" populations + Balochi
Vietnam BA 391−208 BCE Vt808	Adygei	0	98332	12 standard "right" populations + Balochi
Vietnam BA 391−208 BCE Vt808	Ami	4.01108e-20	98332	12 standard "right" populations + Balochi
Vietnam BA 391−208 BCE Vt808	Balochi	0	98332	12 standard "right" populations + Balochi
Vietnam BA 391−208 BCE Vt808	Druze	0	98332	12 standard "right" populations + Balochi
Vietnam BA 391−208 BCE Vt808	Japanese	2.91801e-26	98332	12 standard "right" populations + Balochi
Vietnam BA 391−208 BCE Vt808	Karitiana	0	98332	12 standard "right" populations + Balochi
Vietnam BA 391−208 BCE Vt808	Onge	1.28428e-127	98332	12 standard "right" populations + Balochi
Vietnam BA 391−208 BCE Vt808	Orcadian	0	98332	12 standard "right" populations + Balochi
Vietnam BA 391−208 BCE Vt808	Papuan	9.58547e-144	98332	12 standard "right" populations + Balochi
Vietnam BA 391−208 BCE Vt808	Pima	0	98332	12 standard "right" populations + Balochi
Vietnam BA 391−208 BCE Vt808	Sardinian	0	98332	12 standard "right" populations + Balochi
Vietnam BA 391−208 BCE Vt808	Yi	6.4339e-28	98332	12 standard "right" populations + Balochi
Vietnam BA 100 BCE−100 CE I2497	Adygei	0	504891	12 standard "right" populations + Balochi
Vietnam BA 100 BCE−100 CE I2497	Ami	1.46448e-08	504891	12 standard "right" populations + Balochi
Vietnam BA 100 BCE−100 CE I2497	Balochi	0	504891	12 standard "right" populations + Balochi
Vietnam BA 100 BCE−100 CE I2497	Druze	0	504891	12 standard "right" populations + Balochi
Vietnam BA 100 BCE−100 CE I2497	Japanese	1.20399e-20	504891	12 standard "right" populations + Balochi
Vietnam BA 100 BCE−100 CE I2497	Karitiana	0	504891	12 standard "right" populations + Balochi
Vietnam BA 100 BCE−100 CE I2497	Onge	0	504891	12 standard "right" populations + Balochi
Vietnam BA 100 BCE−100 CE I2497	Orcadian	0	504891	12 standard "right" populations + Balochi
Vietnam BA 100 BCE−100 CE I2497	Papuan	0	504891	12 standard "right" populations + Balochi
Vietnam BA 100 BCE−100 CE I2497	Pima	0	504891	12 standard "right" populations + Balochi
Vietnam BA 100 BCE−100 CE I2497	Sardinian	0	504891	12 standard "right" populations + Balochi
Vietnam BA 100 BCE−100 CE I2497	Yi	1.10583e-24	504891	12 standard "right" populations + Balochi
Vietnam BA 44 BCE...61 CE I2948	Adygei	0	64038	12 standard "right" populations + Balochi
Vietnam BA 44 BCE...61 CE I2948	Ami	0.00118914	64038	12 standard "right" populations + Balochi
Vietnam BA 44 BCE...61 CE I2948	Balochi	0	64038	12 standard "right" populations + Balochi
Vietnam BA 44 BCE...61 CE I2948	Druze	0	64038	12 standard "right" populations + Balochi
Vietnam BA 44 BCE...61 CE I2948	Japanese	5.15702e-05	64038	12 standard "right" populations + Balochi
Vietnam BA 44 BCE...61 CE I2948	Karitiana	0	64038	12 standard "right" populations + Balochi
Vietnam BA 44 BCE...61 CE I2948	Onge	4.01752e-133	64038	12 standard "right" populations + Balochi
Vietnam BA 44 BCE...61 CE I2948	Orcadian	0	64038	12 standard "right" populations + Balochi
Vietnam BA 44 BCE...61 CE I2948	Papuan	1.62169e-137	64038	12 standard "right" populations + Balochi
Vietnam BA 44 BCE...61 CE I2948	Pima	0	64038	12 standard "right" populations + Balochi
Vietnam BA 44 BCE...61 CE I2948	Sardinian	0	64038	12 standard "right" populations + Balochi
Vietnam BA 44 BCE...61 CE I2948	Yi	8.27603e-06	64038	12 standard "right" populations + Balochi
Vietnam LN 2500−1500 BCE Vt880	Adygei	0	99297	12 standard "right" populations + Balochi
Vietnam LN 2500−1500 BCE Vt880	Ami	6.01783e-33	99297	12 standard "right" populations + Balochi
Vietnam LN 2500−1500 BCE Vt880	Balochi	0	99297	12 standard "right" populations + Balochi
Vietnam LN 2500−1500 BCE Vt880	Druze	0	99297	12 standard "right" populations + Balochi
Vietnam LN 2500−1500 BCE Vt880	Japanese	3.38184e-40	99297	12 standard "right" populations + Balochi
Vietnam LN 2500−1500 BCE Vt880	Karitiana	0	99297	12 standard "right" populations + Balochi
Vietnam LN 2500−1500 BCE Vt880	Onge	2.90874e-75	99297	12 standard "right" populations + Balochi
Vietnam LN 2500−1500 BCE Vt880	Orcadian	0	99297	12 standard "right" populations + Balochi
Vietnam LN 2500−1500 BCE Vt880	Papuan	1.20271e-79	99297	12 standard "right" populations + Balochi
Vietnam LN 2500−1500 BCE Vt880	Pima	0	99297	12 standard "right" populations + Balochi
Vietnam LN 2500−1500 BCE Vt880	Sardinian	0	99297	12 standard "right" populations + Balochi
Vietnam LN 2500−1500 BCE Vt880	Yi	1.52098e-43	99297	12 standard "right" populations + Balochi
Vietnam LN 399−209 BCE Vt777	Adygei	0	134066	12 standard "right" populations + Balochi
Vietnam LN 399−209 BCE Vt777	Ami	1.20929e-17	134066	12 standard "right" populations + Balochi
Vietnam LN 399−209 BCE Vt777	Balochi	0	134066	12 standard "right" populations + Balochi
Vietnam LN 399−209 BCE Vt777	Druze	0	134066	12 standard "right" populations + Balochi
Vietnam LN 399−209 BCE Vt777	Japanese	3.45102e-25	134066	12 standard "right" populations + Balochi
Vietnam LN 399−209 BCE Vt777	Karitiana	0	134066	12 standard "right" populations + Balochi
Vietnam LN 399−209 BCE Vt777	Onge	1.84595e-144	134066	12 standard "right" populations + Balochi
Vietnam LN 399−209 BCE Vt777	Orcadian	0	134066	12 standard "right" populations + Balochi
Vietnam LN 399−209 BCE Vt777	Papuan	7.58497e-157	134066	12 standard "right" populations + Balochi
Vietnam LN 399−209 BCE Vt777	Pima	0	134066	12 standard "right" populations + Balochi
Vietnam LN 399−209 BCE Vt777	Sardinian	0	134066	12 standard "right" populations + Balochi
Vietnam LN 399−209 BCE Vt777	Yi	2.03536e-25	134066	12 standard "right" populations + Balochi
Vietnam LN 800−551 BCE Vt778	Adygei	0	150171	12 standard "right" populations + Balochi
Vietnam LN 800−551 BCE Vt778	Ami	2.701e-20	150171	12 standard "right" populations + Balochi
Vietnam LN 800−551 BCE Vt778	Balochi	0	150171	12 standard "right" populations + Balochi
Vietnam LN 800−551 BCE Vt778	Druze	0	150171	12 standard "right" populations + Balochi
Vietnam LN 800−551 BCE Vt778	Japanese	1.59859e-17	150171	12 standard "right" populations + Balochi
Vietnam LN 800−551 BCE Vt778	Karitiana	0	150171	12 standard "right" populations + Balochi
Vietnam LN 800−551 BCE Vt778	Onge	2.7827e-149	150171	12 standard "right" populations + Balochi
Vietnam LN 800−551 BCE Vt778	Orcadian	0	150171	12 standard "right" populations + Balochi
Vietnam LN 800−551 BCE Vt778	Papuan	1.19315e-147	150171	12 standard "right" populations + Balochi
Vietnam LN 800−551 BCE Vt778	Pima	0	150171	12 standard "right" populations + Balochi
Vietnam LN 800−551 BCE Vt778	Sardinian	0	150171	12 standard "right" populations + Balochi
Vietnam LN 800−551 BCE Vt778	Yi	2.39082e-21	150171	12 standard "right" populations + Balochi
Vietnam LN 2343−2049 BCE Vt833	Adygei	0	115580	12 standard "right" populations + Balochi
Vietnam LN 2343−2049 BCE Vt833	Ami	3.41361e-30	115580	12 standard "right" populations + Balochi
Vietnam LN 2343−2049 BCE Vt833	Balochi	0	115580	12 standard "right" populations + Balochi
Vietnam LN 2343−2049 BCE Vt833	Druze	0	115580	12 standard "right" populations + Balochi
Vietnam LN 2343−2049 BCE Vt833	Japanese	8.22481e-30	115580	12 standard "right" populations + Balochi
Vietnam LN 2343−2049 BCE Vt833	Karitiana	0	115580	12 standard "right" populations + Balochi
Vietnam LN 2343−2049 BCE Vt833	Onge	2.54971e-106	115580	12 standard "right" populations + Balochi
Vietnam LN 2343−2049 BCE Vt833	Orcadian	0	115580	12 standard "right" populations + Balochi
Vietnam LN 2343−2049 BCE Vt833	Papuan	1.66261e-139	115580	12 standard "right" populations + Balochi
Vietnam LN 2343−2049 BCE Vt833	Pima	0	115580	12 standard "right" populations + Balochi
Vietnam LN 2343−2049 BCE Vt833	Sardinian	0	115580	12 standard "right" populations + Balochi
Vietnam LN 2343−2049 BCE Vt833	Yi	6.81835e-41	115580	12 standard "right" populations + Balochi
Vietnam N 2200−1600 BCE I0626	Adygei	0	56444	12 standard "right" populations + Balochi
Vietnam N 2200−1600 BCE I0626	Ami	6.05953e-25	56444	12 standard "right" populations + Balochi
Vietnam N 2200−1600 BCE I0626	Balochi	0	56444	12 standard "right" populations + Balochi
Vietnam N 2200−1600 BCE I0626	Druze	0	56444	12 standard "right" populations + Balochi
Vietnam N 2200−1600 BCE I0626	Japanese	1.75964e-25	56444	12 standard "right" populations + Balochi
Vietnam N 2200−1600 BCE I0626	Karitiana	0	56444	12 standard "right" populations + Balochi
Vietnam N 2200−1600 BCE I0626	Onge	1.30173e-72	56444	12 standard "right" populations + Balochi
Vietnam N 2200−1600 BCE I0626	Orcadian	0	56444	12 standard "right" populations + Balochi
Vietnam N 2200−1600 BCE I0626	Papuan	9.19525e-66	56444	12 standard "right" populations + Balochi
Vietnam N 2200−1600 BCE I0626	Pima	1.82228e-300	56444	12 standard "right" populations + Balochi
Vietnam N 2200−1600 BCE I0626	Sardinian	0	56444	12 standard "right" populations + Balochi
Vietnam N 2200−1600 BCE I0626	Yi	3.62967e-24	56444	12 standard "right" populations + Balochi
Vietnam N 2133−1892 BCE I0627	Adygei	0	122732	12 standard "right" populations + Balochi
Vietnam N 2133−1892 BCE I0627	Ami	5.08146e-27	122732	12 standard "right" populations + Balochi
Vietnam N 2133−1892 BCE I0627	Balochi	0	122732	12 standard "right" populations + Balochi
Vietnam N 2133−1892 BCE I0627	Druze	0	122732	12 standard "right" populations + Balochi
Vietnam N 2133−1892 BCE I0627	Japanese	1.87327e-21	122732	12 standard "right" populations + Balochi
Vietnam N 2133−1892 BCE I0627	Karitiana	0	122732	12 standard "right" populations + Balochi
Vietnam N 2133−1892 BCE I0627	Onge	1.90665e-109	122732	12 standard "right" populations + Balochi
Vietnam N 2133−1892 BCE I0627	Orcadian	0	122732	12 standard "right" populations + Balochi
Vietnam N 2133−1892 BCE I0627	Papuan	1.13145e-118	122732	12 standard "right" populations + Balochi
Vietnam N 2133−1892 BCE I0627	Pima	0	122732	12 standard "right" populations + Balochi
Vietnam N 2133−1892 BCE I0627	Sardinian	0	122732	12 standard "right" populations + Balochi
Vietnam N 2133−1892 BCE I0627	Yi	3.38974e-29	122732	12 standard "right" populations + Balochi
Vietnam N 1889−1742 BCE I1859	Adygei	0	64835	12 standard "right" populations + Balochi
Vietnam N 1889−1742 BCE I1859	Ami	5.34952e-20	64835	12 standard "right" populations + Balochi
Vietnam N 1889−1742 BCE I1859	Balochi	0	64835	12 standard "right" populations + Balochi
Vietnam N 1889−1742 BCE I1859	Druze	0	64835	12 standard "right" populations + Balochi
Vietnam N 1889−1742 BCE I1859	Japanese	1.68212e-20	64835	12 standard "right" populations + Balochi
Vietnam N 1889−1742 BCE I1859	Karitiana	0	64835	12 standard "right" populations + Balochi
Vietnam N 1889−1742 BCE I1859	Onge	4.03333e-80	64835	12 standard "right" populations + Balochi
Vietnam N 1889−1742 BCE I1859	Orcadian	0	64835	12 standard "right" populations + Balochi
Vietnam N 1889−1742 BCE I1859	Papuan	1.92929e-95	64835	12 standard "right" populations + Balochi
Vietnam N 1889−1742 BCE I1859	Pima	0	64835	12 standard "right" populations + Balochi
Vietnam N 1889−1742 BCE I1859	Sardinian	0	64835	12 standard "right" populations + Balochi
Vietnam N 1889−1742 BCE I1859	Yi	1.03774e-18	64835	12 standard "right" populations + Balochi
Vietnam N 1872−1636 BCE I2731	Adygei	0	64564	12 standard "right" populations + Balochi
Vietnam N 1872−1636 BCE I2731	Ami	1.06707e-28	64564	12 standard "right" populations + Balochi
Vietnam N 1872−1636 BCE I2731	Balochi	0	64564	12 standard "right" populations + Balochi
Vietnam N 1872−1636 BCE I2731	Druze	0	64564	12 standard "right" populations + Balochi
Vietnam N 1872−1636 BCE I2731	Japanese	1.01082e-27	64564	12 standard "right" populations + Balochi
Vietnam N 1872−1636 BCE I2731	Karitiana	0	64564	12 standard "right" populations + Balochi
Vietnam N 1872−1636 BCE I2731	Onge	1.95677e-80	64564	12 standard "right" populations + Balochi
Vietnam N 1872−1636 BCE I2731	Orcadian	0	64564	12 standard "right" populations + Balochi
Vietnam N 1872−1636 BCE I2731	Papuan	1.5949e-89	64564	12 standard "right" populations + Balochi
Vietnam N 1872−1636 BCE I2731	Pima	0	64564	12 standard "right" populations + Balochi
Vietnam N 1872−1636 BCE I2731	Sardinian	0	64564	12 standard "right" populations + Balochi
Vietnam N 1872−1636 BCE I2731	Yi	3.95367e-28	64564	12 standard "right" populations + Balochi
Vietnam N 2200−1600 BCE I2947	Adygei	0	53063	12 standard "right" populations + Balochi
Vietnam N 2200−1600 BCE I2947	Ami	3.19832e-21	53063	12 standard "right" populations + Balochi
Vietnam N 2200−1600 BCE I2947	Balochi	0	53063	12 standard "right" populations + Balochi
Vietnam N 2200−1600 BCE I2947	Druze	0	53063	12 standard "right" populations + Balochi
Vietnam N 2200−1600 BCE I2947	Japanese	4.71731e-22	53063	12 standard "right" populations + Balochi
Vietnam N 2200−1600 BCE I2947	Karitiana	0	53063	12 standard "right" populations + Balochi
Vietnam N 2200−1600 BCE I2947	Onge	4.82562e-55	53063	12 standard "right" populations + Balochi
Vietnam N 2200−1600 BCE I2947	Orcadian	0	53063	12 standard "right" populations + Balochi
Vietnam N 2200−1600 BCE I2947	Papuan	1.50408e-83	53063	12 standard "right" populations + Balochi
Vietnam N 2200−1600 BCE I2947	Pima	1.80966e-260	53063	12 standard "right" populations + Balochi
Vietnam N 2200−1600 BCE I2947	Sardinian	0	53063	12 standard "right" populations + Balochi
Vietnam N 2200−1600 BCE I2947	Yi	3.0898e-28	53063	12 standard "right" populations + Balochi
Vietnam His. 1641−1950 CE Vt719	Adygei	0	243266	12 standard "right" populations + Balochi
Vietnam His. 1641−1950 CE Vt719	Ami	0.00765636	243266	12 standard "right" populations + Balochi
Vietnam His. 1641−1950 CE Vt719	Balochi	0	243266	12 standard "right" populations + Balochi
Vietnam His. 1641−1950 CE Vt719	Druze	0	243266	12 standard "right" populations + Balochi
Vietnam His. 1641−1950 CE Vt719	Japanese	3.74235e-12	243266	12 standard "right" populations + Balochi
Vietnam His. 1641−1950 CE Vt719	Karitiana	0	243266	12 standard "right" populations + Balochi
Vietnam His. 1641−1950 CE Vt719	Onge	1.00862e-254	243266	12 standard "right" populations + Balochi
Vietnam His. 1641−1950 CE Vt719	Orcadian	0	243266	12 standard "right" populations + Balochi
Vietnam His. 1641−1950 CE Vt719	Papuan	1.67409e-244	243266	12 standard "right" populations + Balochi
Vietnam His. 1641−1950 CE Vt719	Pima	0	243266	12 standard "right" populations + Balochi
Vietnam His. 1641−1950 CE Vt719	Sardinian	0	243266	12 standard "right" populations + Balochi
Vietnam His. 1641−1950 CE Vt719	Yi	1.18158e-09	243266	12 standard "right" populations + Balochi
Cambodia PH 78−234 CE I1680	Adygei	0	65630	12 standard "right" populations + Brahmin Uttar Pradesh
Cambodia PH 78−234 CE I1680	Ami	4.93784e-72	65630	12 standard "right" populations + Brahmin Uttar Pradesh
Cambodia PH 78−234 CE I1680	Brahmin_Uttar_Pradesh	2.96774e-152	65630	12 standard "right" populations + Brahmin Uttar Pradesh
Cambodia PH 78−234 CE I1680	Druze	0	65630	12 standard "right" populations + Brahmin Uttar Pradesh
Cambodia PH 78−234 CE I1680	Japanese	2.3051e-84	65630	12 standard "right" populations + Brahmin Uttar Pradesh
Cambodia PH 78−234 CE I1680	Karitiana	0	65630	12 standard "right" populations + Brahmin Uttar Pradesh
Cambodia PH 78−234 CE I1680	Onge	1.89738e-43	65630	12 standard "right" populations + Brahmin Uttar Pradesh
Cambodia PH 78−234 CE I1680	Orcadian	0	65630	12 standard "right" populations + Brahmin Uttar Pradesh
Cambodia PH 78−234 CE I1680	Papuan	5.11405e-43	65630	12 standard "right" populations + Brahmin Uttar Pradesh
Cambodia PH 78−234 CE I1680	Pima	0	65630	12 standard "right" populations + Brahmin Uttar Pradesh
Cambodia PH 78−234 CE I1680	Sardinian	0	65630	12 standard "right" populations + Brahmin Uttar Pradesh
Cambodia PH 78−234 CE I1680	Yi	4.43315e-86	65630	12 standard "right" populations + Brahmin Uttar Pradesh
Laos BA 459−231 BCE La727	Adygei	0	311542	12 standard "right" populations + Brahmin Uttar Pradesh
Laos BA 459−231 BCE La727	Ami	1.50506e-46	311542	12 standard "right" populations + Brahmin Uttar Pradesh
Laos BA 459−231 BCE La727	Brahmin_Uttar_Pradesh	0	311542	12 standard "right" populations + Brahmin Uttar Pradesh
Laos BA 459−231 BCE La727	Druze	0	311542	12 standard "right" populations + Brahmin Uttar Pradesh
Laos BA 459−231 BCE La727	Japanese	6.62622e-52	311542	12 standard "right" populations + Brahmin Uttar Pradesh
Laos BA 459−231 BCE La727	Karitiana	0	311542	12 standard "right" populations + Brahmin Uttar Pradesh
Laos BA 459−231 BCE La727	Onge	1.38888e-171	311542	12 standard "right" populations + Brahmin Uttar Pradesh
Laos BA 459−231 BCE La727	Orcadian	0	311542	12 standard "right" populations + Brahmin Uttar Pradesh
Laos BA 459−231 BCE La727	Papuan	1.70151e-155	311542	12 standard "right" populations + Brahmin Uttar Pradesh
Laos BA 459−231 BCE La727	Pima	0	311542	12 standard "right" populations + Brahmin Uttar Pradesh
Laos BA 459−231 BCE La727	Sardinian	0	311542	12 standard "right" populations + Brahmin Uttar Pradesh
Laos BA 459−231 BCE La727	Yi	3.2221e-60	311542	12 standard "right" populations + Brahmin Uttar Pradesh
Laos LN/BA 1125−926 BCE La364	Adygei	0	805014	12 standard "right" populations + Brahmin Uttar Pradesh
Laos LN/BA 1125−926 BCE La364	Ami	6.26858e-40	805014	12 standard "right" populations + Brahmin Uttar Pradesh
Laos LN/BA 1125−926 BCE La364	Brahmin_Uttar_Pradesh	0	805014	12 standard "right" populations + Brahmin Uttar Pradesh
Laos LN/BA 1125−926 BCE La364	Druze	0	805014	12 standard "right" populations + Brahmin Uttar Pradesh
Laos LN/BA 1125−926 BCE La364	Japanese	1.22472e-41	805014	12 standard "right" populations + Brahmin Uttar Pradesh
Laos LN/BA 1125−926 BCE La364	Karitiana	0	805014	12 standard "right" populations + Brahmin Uttar Pradesh
Laos LN/BA 1125−926 BCE La364	Onge	6.09555e-254	805014	12 standard "right" populations + Brahmin Uttar Pradesh
Laos LN/BA 1125−926 BCE La364	Orcadian	0	805014	12 standard "right" populations + Brahmin Uttar Pradesh
Laos LN/BA 1125−926 BCE La364	Papuan	1.18996e-217	805014	12 standard "right" populations + Brahmin Uttar Pradesh
Laos LN/BA 1125−926 BCE La364	Pima	0	805014	12 standard "right" populations + Brahmin Uttar Pradesh
Laos LN/BA 1125−926 BCE La364	Sardinian	0	805014	12 standard "right" populations + Brahmin Uttar Pradesh
Laos LN/BA 1125−926 BCE La364	Yi	4.43908e-51	805014	12 standard "right" populations + Brahmin Uttar Pradesh
Malaysia LN 744−398 BCE Ma912	Adygei	0	880255	12 standard "right" populations + Brahmin Uttar Pradesh
Malaysia LN 744−398 BCE Ma912	Ami	1.34836e-53	880255	12 standard "right" populations + Brahmin Uttar Pradesh
Malaysia LN 744−398 BCE Ma912	Brahmin_Uttar_Pradesh	0	880255	12 standard "right" populations + Brahmin Uttar Pradesh
Malaysia LN 744−398 BCE Ma912	Druze	0	880255	12 standard "right" populations + Brahmin Uttar Pradesh
Malaysia LN 744−398 BCE Ma912	Japanese	1.07433e-59	880255	12 standard "right" populations + Brahmin Uttar Pradesh
Malaysia LN 744−398 BCE Ma912	Karitiana	0	880255	12 standard "right" populations + Brahmin Uttar Pradesh
Malaysia LN 744−398 BCE Ma912	Onge	1.59036e-223	880255	12 standard "right" populations + Brahmin Uttar Pradesh
Malaysia LN 744−398 BCE Ma912	Orcadian	0	880255	12 standard "right" populations + Brahmin Uttar Pradesh
Malaysia LN 744−398 BCE Ma912	Papuan	5.39105e-193	880255	12 standard "right" populations + Brahmin Uttar Pradesh
Malaysia LN 744−398 BCE Ma912	Pima	0	880255	12 standard "right" populations + Brahmin Uttar Pradesh
Malaysia LN 744−398 BCE Ma912	Sardinian	0	880255	12 standard "right" populations + Brahmin Uttar Pradesh
Malaysia LN 744−398 BCE Ma912	Yi	3.44639e-68	880255	12 standard "right" populations + Brahmin Uttar Pradesh
Malaysia His. 1448−1625 CE Ma554	Adygei	0	159539	12 standard "right" populations + Brahmin Uttar Pradesh
Malaysia His. 1448−1625 CE Ma554	Ami	1.49709e-13	159539	12 standard "right" populations + Brahmin Uttar Pradesh
Malaysia His. 1448−1625 CE Ma554	Brahmin_Uttar_Pradesh	0	159539	12 standard "right" populations + Brahmin Uttar Pradesh
Malaysia His. 1448−1625 CE Ma554	Druze	0	159539	12 standard "right" populations + Brahmin Uttar Pradesh
Malaysia His. 1448−1625 CE Ma554	Japanese	7.82021e-44	159539	12 standard "right" populations + Brahmin Uttar Pradesh
Malaysia His. 1448−1625 CE Ma554	Karitiana	0	159539	12 standard "right" populations + Brahmin Uttar Pradesh
Malaysia His. 1448−1625 CE Ma554	Onge	5.14798e-192	159539	12 standard "right" populations + Brahmin Uttar Pradesh
Malaysia His. 1448−1625 CE Ma554	Orcadian	0	159539	12 standard "right" populations + Brahmin Uttar Pradesh
Malaysia His. 1448−1625 CE Ma554	Papuan	1.4699e-222	159539	12 standard "right" populations + Brahmin Uttar Pradesh
Malaysia His. 1448−1625 CE Ma554	Pima	0	159539	12 standard "right" populations + Brahmin Uttar Pradesh
Malaysia His. 1448−1625 CE Ma554	Sardinian	0	159539	12 standard "right" populations + Brahmin Uttar Pradesh
Malaysia His. 1448−1625 CE Ma554	Yi	2.24026e-32	159539	12 standard "right" populations + Brahmin Uttar Pradesh
Malaysia His. 1505−1653 CE Ma555	Adygei	0	452027	12 standard "right" populations + Brahmin Uttar Pradesh
Malaysia His. 1505−1653 CE Ma555	Ami	4.0027e-08	452027	12 standard "right" populations + Brahmin Uttar Pradesh
Malaysia His. 1505−1653 CE Ma555	Brahmin_Uttar_Pradesh	0	452027	12 standard "right" populations + Brahmin Uttar Pradesh
Malaysia His. 1505−1653 CE Ma555	Druze	0	452027	12 standard "right" populations + Brahmin Uttar Pradesh
Malaysia His. 1505−1653 CE Ma555	Japanese	3.11548e-52	452027	12 standard "right" populations + Brahmin Uttar Pradesh
Malaysia His. 1505−1653 CE Ma555	Karitiana	0	452027	12 standard "right" populations + Brahmin Uttar Pradesh
Malaysia His. 1505−1653 CE Ma555	Onge	0	452027	12 standard "right" populations + Brahmin Uttar Pradesh
Malaysia His. 1505−1653 CE Ma555	Orcadian	0	452027	12 standard "right" populations + Brahmin Uttar Pradesh
Malaysia His. 1505−1653 CE Ma555	Papuan	0	452027	12 standard "right" populations + Brahmin Uttar Pradesh
Malaysia His. 1505−1653 CE Ma555	Pima	0	452027	12 standard "right" populations + Brahmin Uttar Pradesh
Malaysia His. 1505−1653 CE Ma555	Sardinian	0	452027	12 standard "right" populations + Brahmin Uttar Pradesh
Malaysia His. 1505−1653 CE Ma555	Yi	4.53555e-52	452027	12 standard "right" populations + Brahmin Uttar Pradesh
Thailand IA 236−338 CE Th519	Adygei	0	160972	12 standard "right" populations + Brahmin Uttar Pradesh
Thailand IA 236−338 CE Th519	Ami	4.52851e-15	160972	12 standard "right" populations + Brahmin Uttar Pradesh
Thailand IA 236−338 CE Th519	Brahmin_Uttar_Pradesh	0	160972	12 standard "right" populations + Brahmin Uttar Pradesh
Thailand IA 236−338 CE Th519	Druze	0	160972	12 standard "right" populations + Brahmin Uttar Pradesh
Thailand IA 236−338 CE Th519	Japanese	3.74011e-14	160972	12 standard "right" populations + Brahmin Uttar Pradesh
Thailand IA 236−338 CE Th519	Karitiana	0	160972	12 standard "right" populations + Brahmin Uttar Pradesh
Thailand IA 236−338 CE Th519	Onge	1.06024e-173	160972	12 standard "right" populations + Brahmin Uttar Pradesh
Thailand IA 236−338 CE Th519	Orcadian	0	160972	12 standard "right" populations + Brahmin Uttar Pradesh
Thailand IA 236−338 CE Th519	Papuan	1.02015e-179	160972	12 standard "right" populations + Brahmin Uttar Pradesh
Thailand IA 236−338 CE Th519	Pima	0	160972	12 standard "right" populations + Brahmin Uttar Pradesh
Thailand IA 236−338 CE Th519	Sardinian	0	160972	12 standard "right" populations + Brahmin Uttar Pradesh
Thailand IA 236−338 CE Th519	Yi	2.63853e-19	160972	12 standard "right" populations + Brahmin Uttar Pradesh
Thailand IA 215−344 CE Th521	Adygei	0	361382	12 standard "right" populations + Brahmin Uttar Pradesh
Thailand IA 215−344 CE Th521	Ami	8.0934e-27	361382	12 standard "right" populations + Brahmin Uttar Pradesh
Thailand IA 215−344 CE Th521	Brahmin_Uttar_Pradesh	0	361382	12 standard "right" populations + Brahmin Uttar Pradesh
Thailand IA 215−344 CE Th521	Druze	0	361382	12 standard "right" populations + Brahmin Uttar Pradesh
Thailand IA 215−344 CE Th521	Japanese	4.57156e-25	361382	12 standard "right" populations + Brahmin Uttar Pradesh
Thailand IA 215−344 CE Th521	Karitiana	0	361382	12 standard "right" populations + Brahmin Uttar Pradesh
Thailand IA 215−344 CE Th521	Onge	3.70582e-224	361382	12 standard "right" populations + Brahmin Uttar Pradesh
Thailand IA 215−344 CE Th521	Orcadian	0	361382	12 standard "right" populations + Brahmin Uttar Pradesh
Thailand IA 215−344 CE Th521	Papuan	1.18241e-206	361382	12 standard "right" populations + Brahmin Uttar Pradesh
Thailand IA 215−344 CE Th521	Pima	0	361382	12 standard "right" populations + Brahmin Uttar Pradesh
Thailand IA 215−344 CE Th521	Sardinian	0	361382	12 standard "right" populations + Brahmin Uttar Pradesh
Thailand IA 215−344 CE Th521	Yi	1.09995e-27	361382	12 standard "right" populations + Brahmin Uttar Pradesh
Thailand IA 238−376 CE Th530	Adygei	0	196758	12 standard "right" populations + Brahmin Uttar Pradesh
Thailand IA 238−376 CE Th530	Ami	2.30166e-21	196758	12 standard "right" populations + Brahmin Uttar Pradesh
Thailand IA 238−376 CE Th530	Brahmin_Uttar_Pradesh	0	196758	12 standard "right" populations + Brahmin Uttar Pradesh
Thailand IA 238−376 CE Th530	Druze	0	196758	12 standard "right" populations + Brahmin Uttar Pradesh
Thailand IA 238−376 CE Th530	Japanese	7.75584e-14	196758	12 standard "right" populations + Brahmin Uttar Pradesh
Thailand IA 238−376 CE Th530	Karitiana	0	196758	12 standard "right" populations + Brahmin Uttar Pradesh
Thailand IA 238−376 CE Th530	Onge	3.47518e-220	196758	12 standard "right" populations + Brahmin Uttar Pradesh
Thailand IA 238−376 CE Th530	Orcadian	0	196758	12 standard "right" populations + Brahmin Uttar Pradesh
Thailand IA 238−376 CE Th530	Papuan	3.78677e-186	196758	12 standard "right" populations + Brahmin Uttar Pradesh
Thailand IA 238−376 CE Th530	Pima	0	196758	12 standard "right" populations + Brahmin Uttar Pradesh
Thailand IA 238−376 CE Th530	Sardinian	0	196758	12 standard "right" populations + Brahmin Uttar Pradesh
Thailand IA 238−376 CE Th530	Yi	2.36098e-18	196758	12 standard "right" populations + Brahmin Uttar Pradesh
Thailand IA 259−419 CE Th531	Adygei	0	50551	12 standard "right" populations + Brahmin Uttar Pradesh
Thailand IA 259−419 CE Th531	Ami	2.57727e-08	50551	12 standard "right" populations + Brahmin Uttar Pradesh
Thailand IA 259−419 CE Th531	Brahmin_Uttar_Pradesh	3.3548e-272	50551	12 standard "right" populations + Brahmin Uttar Pradesh
Thailand IA 259−419 CE Th531	Druze	0	50551	12 standard "right" populations + Brahmin Uttar Pradesh
Thailand IA 259−419 CE Th531	Japanese	0.00158907	50551	12 standard "right" populations + Brahmin Uttar Pradesh
Thailand IA 259−419 CE Th531	Karitiana	1.43558e-285	50551	12 standard "right" populations + Brahmin Uttar Pradesh
Thailand IA 259−419 CE Th531	Onge	1.50787e-104	50551	12 standard "right" populations + Brahmin Uttar Pradesh
Thailand IA 259−419 CE Th531	Orcadian	0	50551	12 standard "right" populations + Brahmin Uttar Pradesh
Thailand IA 259−419 CE Th531	Papuan	1.79438e-101	50551	12 standard "right" populations + Brahmin Uttar Pradesh
Thailand IA 259−419 CE Th531	Pima	6.00237e-281	50551	12 standard "right" populations + Brahmin Uttar Pradesh
Thailand IA 259−419 CE Th531	Sardinian	0	50551	12 standard "right" populations + Brahmin Uttar Pradesh
Thailand IA 259−419 CE Th531	Yi	3.03679e-06	50551	12 standard "right" populations + Brahmin Uttar Pradesh
Vietnam BA 386−206 BCE Vt779	Adygei	0	119981	12 standard "right" populations + Brahmin Uttar Pradesh
Vietnam BA 386−206 BCE Vt779	Ami	3.56492e-14	119981	12 standard "right" populations + Brahmin Uttar Pradesh
Vietnam BA 386−206 BCE Vt779	Brahmin_Uttar_Pradesh	0	119981	12 standard "right" populations + Brahmin Uttar Pradesh
Vietnam BA 386−206 BCE Vt779	Druze	0	119981	12 standard "right" populations + Brahmin Uttar Pradesh
Vietnam BA 386−206 BCE Vt779	Japanese	2.10068e-20	119981	12 standard "right" populations + Brahmin Uttar Pradesh
Vietnam BA 386−206 BCE Vt779	Karitiana	0	119981	12 standard "right" populations + Brahmin Uttar Pradesh
Vietnam BA 386−206 BCE Vt779	Onge	4.10348e-177	119981	12 standard "right" populations + Brahmin Uttar Pradesh
Vietnam BA 386−206 BCE Vt779	Orcadian	0	119981	12 standard "right" populations + Brahmin Uttar Pradesh
Vietnam BA 386−206 BCE Vt779	Papuan	1.37058e-175	119981	12 standard "right" populations + Brahmin Uttar Pradesh
Vietnam BA 386−206 BCE Vt779	Pima	0	119981	12 standard "right" populations + Brahmin Uttar Pradesh
Vietnam BA 386−206 BCE Vt779	Sardinian	0	119981	12 standard "right" populations + Brahmin Uttar Pradesh
Vietnam BA 386−206 BCE Vt779	Yi	4.96563e-19	119981	12 standard "right" populations + Brahmin Uttar Pradesh
Vietnam BA 389−207 BCE Vt781	Adygei	0	116669	12 standard "right" populations + Brahmin Uttar Pradesh
Vietnam BA 389−207 BCE Vt781	Ami	1.28515e-15	116669	12 standard "right" populations + Brahmin Uttar Pradesh
Vietnam BA 389−207 BCE Vt781	Brahmin_Uttar_Pradesh	0	116669	12 standard "right" populations + Brahmin Uttar Pradesh
Vietnam BA 389−207 BCE Vt781	Druze	0	116669	12 standard "right" populations + Brahmin Uttar Pradesh
Vietnam BA 389−207 BCE Vt781	Japanese	3.67933e-24	116669	12 standard "right" populations + Brahmin Uttar Pradesh
Vietnam BA 389−207 BCE Vt781	Karitiana	0	116669	12 standard "right" populations + Brahmin Uttar Pradesh
Vietnam BA 389−207 BCE Vt781	Onge	2.72924e-186	116669	12 standard "right" populations + Brahmin Uttar Pradesh
Vietnam BA 389−207 BCE Vt781	Orcadian	0	116669	12 standard "right" populations + Brahmin Uttar Pradesh
Vietnam BA 389−207 BCE Vt781	Papuan	1.54096e-178	116669	12 standard "right" populations + Brahmin Uttar Pradesh
Vietnam BA 389−207 BCE Vt781	Pima	0	116669	12 standard "right" populations + Brahmin Uttar Pradesh
Vietnam BA 389−207 BCE Vt781	Sardinian	0	116669	12 standard "right" populations + Brahmin Uttar Pradesh
Vietnam BA 389−207 BCE Vt781	Yi	5.44713e-28	116669	12 standard "right" populations + Brahmin Uttar Pradesh
Vietnam BA 350−54 BCE Vt796	Adygei	0	99034	12 standard "right" populations + Brahmin Uttar Pradesh
Vietnam BA 350−54 BCE Vt796	Ami	7.18863e-10	99034	12 standard "right" populations + Brahmin Uttar Pradesh
Vietnam BA 350−54 BCE Vt796	Brahmin_Uttar_Pradesh	0	99034	12 standard "right" populations + Brahmin Uttar Pradesh
Vietnam BA 350−54 BCE Vt796	Druze	0	99034	12 standard "right" populations + Brahmin Uttar Pradesh
Vietnam BA 350−54 BCE Vt796	Japanese	2.89816e-13	99034	12 standard "right" populations + Brahmin Uttar Pradesh
Vietnam BA 350−54 BCE Vt796	Karitiana	0	99034	12 standard "right" populations + Brahmin Uttar Pradesh
Vietnam BA 350−54 BCE Vt796	Onge	5.63413e-165	99034	12 standard "right" populations + Brahmin Uttar Pradesh
Vietnam BA 350−54 BCE Vt796	Orcadian	0	99034	12 standard "right" populations + Brahmin Uttar Pradesh
Vietnam BA 350−54 BCE Vt796	Papuan	1.24373e-167	99034	12 standard "right" populations + Brahmin Uttar Pradesh
Vietnam BA 350−54 BCE Vt796	Pima	0	99034	12 standard "right" populations + Brahmin Uttar Pradesh
Vietnam BA 350−54 BCE Vt796	Sardinian	0	99034	12 standard "right" populations + Brahmin Uttar Pradesh
Vietnam BA 350−54 BCE Vt796	Yi	1.70104e-15	99034	12 standard "right" populations + Brahmin Uttar Pradesh
Vietnam BA 391−208 BCE Vt808	Adygei	0	97787	12 standard "right" populations + Brahmin Uttar Pradesh
Vietnam BA 391−208 BCE Vt808	Ami	1.41864e-18	97787	12 standard "right" populations + Brahmin Uttar Pradesh
Vietnam BA 391−208 BCE Vt808	Brahmin_Uttar_Pradesh	0	97787	12 standard "right" populations + Brahmin Uttar Pradesh
Vietnam BA 391−208 BCE Vt808	Druze	0	97787	12 standard "right" populations + Brahmin Uttar Pradesh
Vietnam BA 391−208 BCE Vt808	Japanese	5.48415e-26	97787	12 standard "right" populations + Brahmin Uttar Pradesh
Vietnam BA 391−208 BCE Vt808	Karitiana	0	97787	12 standard "right" populations + Brahmin Uttar Pradesh
Vietnam BA 391−208 BCE Vt808	Onge	3.94273e-149	97787	12 standard "right" populations + Brahmin Uttar Pradesh
Vietnam BA 391−208 BCE Vt808	Orcadian	0	97787	12 standard "right" populations + Brahmin Uttar Pradesh
Vietnam BA 391−208 BCE Vt808	Papuan	8.79162e-161	97787	12 standard "right" populations + Brahmin Uttar Pradesh
Vietnam BA 391−208 BCE Vt808	Pima	0	97787	12 standard "right" populations + Brahmin Uttar Pradesh
Vietnam BA 391−208 BCE Vt808	Sardinian	0	97787	12 standard "right" populations + Brahmin Uttar Pradesh
Vietnam BA 391−208 BCE Vt808	Yi	7.11551e-28	97787	12 standard "right" populations + Brahmin Uttar Pradesh
Vietnam BA 100 BCE−100 CE I2497	Adygei	0	501791	12 standard "right" populations + Brahmin Uttar Pradesh
Vietnam BA 100 BCE−100 CE I2497	Ami	6.73977e-09	501791	12 standard "right" populations + Brahmin Uttar Pradesh
Vietnam BA 100 BCE−100 CE I2497	Brahmin_Uttar_Pradesh	0	501791	12 standard "right" populations + Brahmin Uttar Pradesh
Vietnam BA 100 BCE−100 CE I2497	Druze	0	501791	12 standard "right" populations + Brahmin Uttar Pradesh
Vietnam BA 100 BCE−100 CE I2497	Japanese	1.2044e-20	501791	12 standard "right" populations + Brahmin Uttar Pradesh
Vietnam BA 100 BCE−100 CE I2497	Karitiana	0	501791	12 standard "right" populations + Brahmin Uttar Pradesh
Vietnam BA 100 BCE−100 CE I2497	Onge	0	501791	12 standard "right" populations + Brahmin Uttar Pradesh
Vietnam BA 100 BCE−100 CE I2497	Orcadian	0	501791	12 standard "right" populations + Brahmin Uttar Pradesh
Vietnam BA 100 BCE−100 CE I2497	Papuan	0	501791	12 standard "right" populations + Brahmin Uttar Pradesh
Vietnam BA 100 BCE−100 CE I2497	Pima	0	501791	12 standard "right" populations + Brahmin Uttar Pradesh
Vietnam BA 100 BCE−100 CE I2497	Sardinian	0	501791	12 standard "right" populations + Brahmin Uttar Pradesh
Vietnam BA 100 BCE−100 CE I2497	Yi	2.27101e-25	501791	12 standard "right" populations + Brahmin Uttar Pradesh
Vietnam BA 44 BCE...61 CE I2948	Adygei	0	63638	12 standard "right" populations + Brahmin Uttar Pradesh
Vietnam BA 44 BCE...61 CE I2948	Ami	0.000282503	63638	12 standard "right" populations + Brahmin Uttar Pradesh
Vietnam BA 44 BCE...61 CE I2948	Brahmin_Uttar_Pradesh	0	63638	12 standard "right" populations + Brahmin Uttar Pradesh
Vietnam BA 44 BCE...61 CE I2948	Druze	0	63638	12 standard "right" populations + Brahmin Uttar Pradesh
Vietnam BA 44 BCE...61 CE I2948	Japanese	9.03604e-06	63638	12 standard "right" populations + Brahmin Uttar Pradesh
Vietnam BA 44 BCE...61 CE I2948	Karitiana	0	63638	12 standard "right" populations + Brahmin Uttar Pradesh
Vietnam BA 44 BCE...61 CE I2948	Onge	1.10584e-160	63638	12 standard "right" populations + Brahmin Uttar Pradesh
Vietnam BA 44 BCE...61 CE I2948	Orcadian	0	63638	12 standard "right" populations + Brahmin Uttar Pradesh
Vietnam BA 44 BCE...61 CE I2948	Papuan	6.90886e-153	63638	12 standard "right" populations + Brahmin Uttar Pradesh
Vietnam BA 44 BCE...61 CE I2948	Pima	0	63638	12 standard "right" populations + Brahmin Uttar Pradesh
Vietnam BA 44 BCE...61 CE I2948	Sardinian	0	63638	12 standard "right" populations + Brahmin Uttar Pradesh
Vietnam BA 44 BCE...61 CE I2948	Yi	7.34646e-07	63638	12 standard "right" populations + Brahmin Uttar Pradesh
Vietnam LN 2500−1500 BCE Vt880	Adygei	0	98776	12 standard "right" populations + Brahmin Uttar Pradesh
Vietnam LN 2500−1500 BCE Vt880	Ami	1.67789e-33	98776	12 standard "right" populations + Brahmin Uttar Pradesh
Vietnam LN 2500−1500 BCE Vt880	Brahmin_Uttar_Pradesh	2.5606e-293	98776	12 standard "right" populations + Brahmin Uttar Pradesh
Vietnam LN 2500−1500 BCE Vt880	Druze	0	98776	12 standard "right" populations + Brahmin Uttar Pradesh
Vietnam LN 2500−1500 BCE Vt880	Japanese	1.46448e-39	98776	12 standard "right" populations + Brahmin Uttar Pradesh
Vietnam LN 2500−1500 BCE Vt880	Karitiana	0	98776	12 standard "right" populations + Brahmin Uttar Pradesh
Vietnam LN 2500−1500 BCE Vt880	Onge	6.29319e-96	98776	12 standard "right" populations + Brahmin Uttar Pradesh
Vietnam LN 2500−1500 BCE Vt880	Orcadian	0	98776	12 standard "right" populations + Brahmin Uttar Pradesh
Vietnam LN 2500−1500 BCE Vt880	Papuan	5.64195e-86	98776	12 standard "right" populations + Brahmin Uttar Pradesh
Vietnam LN 2500−1500 BCE Vt880	Pima	0	98776	12 standard "right" populations + Brahmin Uttar Pradesh
Vietnam LN 2500−1500 BCE Vt880	Sardinian	0	98776	12 standard "right" populations + Brahmin Uttar Pradesh
Vietnam LN 2500−1500 BCE Vt880	Yi	1.61902e-44	98776	12 standard "right" populations + Brahmin Uttar Pradesh
Vietnam LN 399−209 BCE Vt777	Adygei	0	133331	12 standard "right" populations + Brahmin Uttar Pradesh
Vietnam LN 399−209 BCE Vt777	Ami	5.27095e-17	133331	12 standard "right" populations + Brahmin Uttar Pradesh
Vietnam LN 399−209 BCE Vt777	Brahmin_Uttar_Pradesh	0	133331	12 standard "right" populations + Brahmin Uttar Pradesh
Vietnam LN 399−209 BCE Vt777	Druze	0	133331	12 standard "right" populations + Brahmin Uttar Pradesh
Vietnam LN 399−209 BCE Vt777	Japanese	1.24024e-25	133331	12 standard "right" populations + Brahmin Uttar Pradesh
Vietnam LN 399−209 BCE Vt777	Karitiana	0	133331	12 standard "right" populations + Brahmin Uttar Pradesh
Vietnam LN 399−209 BCE Vt777	Onge	6.62553e-168	133331	12 standard "right" populations + Brahmin Uttar Pradesh
Vietnam LN 399−209 BCE Vt777	Orcadian	0	133331	12 standard "right" populations + Brahmin Uttar Pradesh
Vietnam LN 399−209 BCE Vt777	Papuan	3.18601e-163	133331	12 standard "right" populations + Brahmin Uttar Pradesh
Vietnam LN 399−209 BCE Vt777	Pima	0	133331	12 standard "right" populations + Brahmin Uttar Pradesh
Vietnam LN 399−209 BCE Vt777	Sardinian	0	133331	12 standard "right" populations + Brahmin Uttar Pradesh
Vietnam LN 399−209 BCE Vt777	Yi	6.62973e-27	133331	12 standard "right" populations + Brahmin Uttar Pradesh
Vietnam LN 800−551 BCE Vt778	Adygei	0	149301	12 standard "right" populations + Brahmin Uttar Pradesh
Vietnam LN 800−551 BCE Vt778	Ami	4.8701e-21	149301	12 standard "right" populations + Brahmin Uttar Pradesh
Vietnam LN 800−551 BCE Vt778	Brahmin_Uttar_Pradesh	0	149301	12 standard "right" populations + Brahmin Uttar Pradesh
Vietnam LN 800−551 BCE Vt778	Druze	0	149301	12 standard "right" populations + Brahmin Uttar Pradesh
Vietnam LN 800−551 BCE Vt778	Japanese	7.00789e-18	149301	12 standard "right" populations + Brahmin Uttar Pradesh
Vietnam LN 800−551 BCE Vt778	Karitiana	0	149301	12 standard "right" populations + Brahmin Uttar Pradesh
Vietnam LN 800−551 BCE Vt778	Onge	6.71108e-181	149301	12 standard "right" populations + Brahmin Uttar Pradesh
Vietnam LN 800−551 BCE Vt778	Orcadian	0	149301	12 standard "right" populations + Brahmin Uttar Pradesh
Vietnam LN 800−551 BCE Vt778	Papuan	1.04174e-154	149301	12 standard "right" populations + Brahmin Uttar Pradesh
Vietnam LN 800−551 BCE Vt778	Pima	0	149301	12 standard "right" populations + Brahmin Uttar Pradesh
Vietnam LN 800−551 BCE Vt778	Sardinian	0	149301	12 standard "right" populations + Brahmin Uttar Pradesh
Vietnam LN 800−551 BCE Vt778	Yi	8.86351e-23	149301	12 standard "right" populations + Brahmin Uttar Pradesh
Vietnam LN 2343−2049 BCE Vt833	Adygei	0	114973	12 standard "right" populations + Brahmin Uttar Pradesh
Vietnam LN 2343−2049 BCE Vt833	Ami	1.21645e-29	114973	12 standard "right" populations + Brahmin Uttar Pradesh
Vietnam LN 2343−2049 BCE Vt833	Brahmin_Uttar_Pradesh	0	114973	12 standard "right" populations + Brahmin Uttar Pradesh
Vietnam LN 2343−2049 BCE Vt833	Druze	0	114973	12 standard "right" populations + Brahmin Uttar Pradesh
Vietnam LN 2343−2049 BCE Vt833	Japanese	6.53453e-29	114973	12 standard "right" populations + Brahmin Uttar Pradesh
Vietnam LN 2343−2049 BCE Vt833	Karitiana	0	114973	12 standard "right" populations + Brahmin Uttar Pradesh
Vietnam LN 2343−2049 BCE Vt833	Onge	1.54822e-123	114973	12 standard "right" populations + Brahmin Uttar Pradesh
Vietnam LN 2343−2049 BCE Vt833	Orcadian	0	114973	12 standard "right" populations + Brahmin Uttar Pradesh
Vietnam LN 2343−2049 BCE Vt833	Papuan	3.65607e-144	114973	12 standard "right" populations + Brahmin Uttar Pradesh
Vietnam LN 2343−2049 BCE Vt833	Pima	0	114973	12 standard "right" populations + Brahmin Uttar Pradesh
Vietnam LN 2343−2049 BCE Vt833	Sardinian	0	114973	12 standard "right" populations + Brahmin Uttar Pradesh
Vietnam LN 2343−2049 BCE Vt833	Yi	1.49101e-41	114973	12 standard "right" populations + Brahmin Uttar Pradesh
Vietnam N 2200−1600 BCE I0626	Adygei	0	56086	12 standard "right" populations + Brahmin Uttar Pradesh
Vietnam N 2200−1600 BCE I0626	Ami	1.50299e-22	56086	12 standard "right" populations + Brahmin Uttar Pradesh
Vietnam N 2200−1600 BCE I0626	Brahmin_Uttar_Pradesh	4.77475e-227	56086	12 standard "right" populations + Brahmin Uttar Pradesh
Vietnam N 2200−1600 BCE I0626	Druze	0	56086	12 standard "right" populations + Brahmin Uttar Pradesh
Vietnam N 2200−1600 BCE I0626	Japanese	1.22487e-24	56086	12 standard "right" populations + Brahmin Uttar Pradesh
Vietnam N 2200−1600 BCE I0626	Karitiana	0	56086	12 standard "right" populations + Brahmin Uttar Pradesh
Vietnam N 2200−1600 BCE I0626	Onge	4.51841e-78	56086	12 standard "right" populations + Brahmin Uttar Pradesh
Vietnam N 2200−1600 BCE I0626	Orcadian	0	56086	12 standard "right" populations + Brahmin Uttar Pradesh
Vietnam N 2200−1600 BCE I0626	Papuan	2.98504e-66	56086	12 standard "right" populations + Brahmin Uttar Pradesh
Vietnam N 2200−1600 BCE I0626	Pima	9.74376e-302	56086	12 standard "right" populations + Brahmin Uttar Pradesh
Vietnam N 2200−1600 BCE I0626	Sardinian	0	56086	12 standard "right" populations + Brahmin Uttar Pradesh
Vietnam N 2200−1600 BCE I0626	Yi	5.37448e-24	56086	12 standard "right" populations + Brahmin Uttar Pradesh
Vietnam N 2133−1892 BCE I0627	Adygei	0	121963	12 standard "right" populations + Brahmin Uttar Pradesh
Vietnam N 2133−1892 BCE I0627	Ami	3.21396e-26	121963	12 standard "right" populations + Brahmin Uttar Pradesh
Vietnam N 2133−1892 BCE I0627	Brahmin_Uttar_Pradesh	0	121963	12 standard "right" populations + Brahmin Uttar Pradesh
Vietnam N 2133−1892 BCE I0627	Druze	0	121963	12 standard "right" populations + Brahmin Uttar Pradesh
Vietnam N 2133−1892 BCE I0627	Japanese	2.05166e-21	121963	12 standard "right" populations + Brahmin Uttar Pradesh
Vietnam N 2133−1892 BCE I0627	Karitiana	0	121963	12 standard "right" populations + Brahmin Uttar Pradesh
Vietnam N 2133−1892 BCE I0627	Onge	2.57627e-127	121963	12 standard "right" populations + Brahmin Uttar Pradesh
Vietnam N 2133−1892 BCE I0627	Orcadian	0	121963	12 standard "right" populations + Brahmin Uttar Pradesh
Vietnam N 2133−1892 BCE I0627	Papuan	2.33689e-120	121963	12 standard "right" populations + Brahmin Uttar Pradesh
Vietnam N 2133−1892 BCE I0627	Pima	0	121963	12 standard "right" populations + Brahmin Uttar Pradesh
Vietnam N 2133−1892 BCE I0627	Sardinian	0	121963	12 standard "right" populations + Brahmin Uttar Pradesh
Vietnam N 2133−1892 BCE I0627	Yi	2.78296e-29	121963	12 standard "right" populations + Brahmin Uttar Pradesh
Vietnam N 1889−1742 BCE I1859	Adygei	0	64450	12 standard "right" populations + Brahmin Uttar Pradesh
Vietnam N 1889−1742 BCE I1859	Ami	7.94075e-20	64450	12 standard "right" populations + Brahmin Uttar Pradesh
Vietnam N 1889−1742 BCE I1859	Brahmin_Uttar_Pradesh	9.86102e-274	64450	12 standard "right" populations + Brahmin Uttar Pradesh
Vietnam N 1889−1742 BCE I1859	Druze	0	64450	12 standard "right" populations + Brahmin Uttar Pradesh
Vietnam N 1889−1742 BCE I1859	Japanese	2.77903e-20	64450	12 standard "right" populations + Brahmin Uttar Pradesh
Vietnam N 1889−1742 BCE I1859	Karitiana	0	64450	12 standard "right" populations + Brahmin Uttar Pradesh
Vietnam N 1889−1742 BCE I1859	Onge	8.12025e-91	64450	12 standard "right" populations + Brahmin Uttar Pradesh
Vietnam N 1889−1742 BCE I1859	Orcadian	0	64450	12 standard "right" populations + Brahmin Uttar Pradesh
Vietnam N 1889−1742 BCE I1859	Papuan	6.3534e-100	64450	12 standard "right" populations + Brahmin Uttar Pradesh
Vietnam N 1889−1742 BCE I1859	Pima	0	64450	12 standard "right" populations + Brahmin Uttar Pradesh
Vietnam N 1889−1742 BCE I1859	Sardinian	0	64450	12 standard "right" populations + Brahmin Uttar Pradesh
Vietnam N 1889−1742 BCE I1859	Yi	1.06147e-18	64450	12 standard "right" populations + Brahmin Uttar Pradesh
Vietnam N 1872−1636 BCE I2731	Adygei	0	64141	12 standard "right" populations + Brahmin Uttar Pradesh
Vietnam N 1872−1636 BCE I2731	Ami	1.40781e-27	64141	12 standard "right" populations + Brahmin Uttar Pradesh
Vietnam N 1872−1636 BCE I2731	Brahmin_Uttar_Pradesh	8.37513e-237	64141	12 standard "right" populations + Brahmin Uttar Pradesh
Vietnam N 1872−1636 BCE I2731	Druze	0	64141	12 standard "right" populations + Brahmin Uttar Pradesh
Vietnam N 1872−1636 BCE I2731	Japanese	2.5417e-26	64141	12 standard "right" populations + Brahmin Uttar Pradesh
Vietnam N 1872−1636 BCE I2731	Karitiana	0	64141	12 standard "right" populations + Brahmin Uttar Pradesh
Vietnam N 1872−1636 BCE I2731	Onge	1.76039e-94	64141	12 standard "right" populations + Brahmin Uttar Pradesh
Vietnam N 1872−1636 BCE I2731	Orcadian	0	64141	12 standard "right" populations + Brahmin Uttar Pradesh
Vietnam N 1872−1636 BCE I2731	Papuan	1.75792e-95	64141	12 standard "right" populations + Brahmin Uttar Pradesh
Vietnam N 1872−1636 BCE I2731	Pima	0	64141	12 standard "right" populations + Brahmin Uttar Pradesh
Vietnam N 1872−1636 BCE I2731	Sardinian	0	64141	12 standard "right" populations + Brahmin Uttar Pradesh
Vietnam N 1872−1636 BCE I2731	Yi	6.2401e-28	64141	12 standard "right" populations + Brahmin Uttar Pradesh
Vietnam N 2200−1600 BCE I2947	Adygei	0	52789	12 standard "right" populations + Brahmin Uttar Pradesh
Vietnam N 2200−1600 BCE I2947	Ami	1.79446e-21	52789	12 standard "right" populations + Brahmin Uttar Pradesh
Vietnam N 2200−1600 BCE I2947	Brahmin_Uttar_Pradesh	1.9602e-217	52789	12 standard "right" populations + Brahmin Uttar Pradesh
Vietnam N 2200−1600 BCE I2947	Druze	0	52789	12 standard "right" populations + Brahmin Uttar Pradesh
Vietnam N 2200−1600 BCE I2947	Japanese	1.96755e-23	52789	12 standard "right" populations + Brahmin Uttar Pradesh
Vietnam N 2200−1600 BCE I2947	Karitiana	0	52789	12 standard "right" populations + Brahmin Uttar Pradesh
Vietnam N 2200−1600 BCE I2947	Onge	1.25955e-65	52789	12 standard "right" populations + Brahmin Uttar Pradesh
Vietnam N 2200−1600 BCE I2947	Orcadian	0	52789	12 standard "right" populations + Brahmin Uttar Pradesh
Vietnam N 2200−1600 BCE I2947	Papuan	3.12082e-88	52789	12 standard "right" populations + Brahmin Uttar Pradesh
Vietnam N 2200−1600 BCE I2947	Pima	4.34306e-262	52789	12 standard "right" populations + Brahmin Uttar Pradesh
Vietnam N 2200−1600 BCE I2947	Sardinian	0	52789	12 standard "right" populations + Brahmin Uttar Pradesh
Vietnam N 2200−1600 BCE I2947	Yi	2.75243e-30	52789	12 standard "right" populations + Brahmin Uttar Pradesh
Vietnam His. 1641−1950 CE Vt719	Adygei	0	241921	12 standard "right" populations + Brahmin Uttar Pradesh
Vietnam His. 1641−1950 CE Vt719	Ami	0.0112253	241921	12 standard "right" populations + Brahmin Uttar Pradesh
Vietnam His. 1641−1950 CE Vt719	Brahmin_Uttar_Pradesh	0	241921	12 standard "right" populations + Brahmin Uttar Pradesh
Vietnam His. 1641−1950 CE Vt719	Druze	0	241921	12 standard "right" populations + Brahmin Uttar Pradesh
Vietnam His. 1641−1950 CE Vt719	Japanese	1.97931e-12	241921	12 standard "right" populations + Brahmin Uttar Pradesh
Vietnam His. 1641−1950 CE Vt719	Karitiana	0	241921	12 standard "right" populations + Brahmin Uttar Pradesh
Vietnam His. 1641−1950 CE Vt719	Onge	4.4476e-289	241921	12 standard "right" populations + Brahmin Uttar Pradesh
Vietnam His. 1641−1950 CE Vt719	Orcadian	0	241921	12 standard "right" populations + Brahmin Uttar Pradesh
Vietnam His. 1641−1950 CE Vt719	Papuan	8.11201e-267	241921	12 standard "right" populations + Brahmin Uttar Pradesh
Vietnam His. 1641−1950 CE Vt719	Pima	0	241921	12 standard "right" populations + Brahmin Uttar Pradesh
Vietnam His. 1641−1950 CE Vt719	Sardinian	0	241921	12 standard "right" populations + Brahmin Uttar Pradesh
Vietnam His. 1641−1950 CE Vt719	Yi	1.57787e-10	241921	12 standard "right" populations + Brahmin Uttar Pradesh
Cambodia PH 78−234 CE I1680	Adygei	0	66017	12 standard "right" populations + Brahui
Cambodia PH 78−234 CE I1680	Ami	2.3137e-72	66017	12 standard "right" populations + Brahui
Cambodia PH 78−234 CE I1680	Brahui	0	66017	12 standard "right" populations + Brahui
Cambodia PH 78−234 CE I1680	Druze	0	66017	12 standard "right" populations + Brahui
Cambodia PH 78−234 CE I1680	Japanese	8.42284e-84	66017	12 standard "right" populations + Brahui
Cambodia PH 78−234 CE I1680	Karitiana	0	66017	12 standard "right" populations + Brahui
Cambodia PH 78−234 CE I1680	Onge	4.00065e-38	66017	12 standard "right" populations + Brahui
Cambodia PH 78−234 CE I1680	Orcadian	0	66017	12 standard "right" populations + Brahui
Cambodia PH 78−234 CE I1680	Papuan	1.12625e-50	66017	12 standard "right" populations + Brahui
Cambodia PH 78−234 CE I1680	Pima	0	66017	12 standard "right" populations + Brahui
Cambodia PH 78−234 CE I1680	Sardinian	0	66017	12 standard "right" populations + Brahui
Cambodia PH 78−234 CE I1680	Yi	3.35695e-86	66017	12 standard "right" populations + Brahui
Laos BA 459−231 BCE La727	Adygei	0	313405	12 standard "right" populations + Brahui
Laos BA 459−231 BCE La727	Ami	3.11481e-46	313405	12 standard "right" populations + Brahui
Laos BA 459−231 BCE La727	Brahui	0	313405	12 standard "right" populations + Brahui
Laos BA 459−231 BCE La727	Druze	0	313405	12 standard "right" populations + Brahui
Laos BA 459−231 BCE La727	Japanese	9.59528e-51	313405	12 standard "right" populations + Brahui
Laos BA 459−231 BCE La727	Karitiana	0	313405	12 standard "right" populations + Brahui
Laos BA 459−231 BCE La727	Onge	9.78306e-149	313405	12 standard "right" populations + Brahui
Laos BA 459−231 BCE La727	Orcadian	0	313405	12 standard "right" populations + Brahui
Laos BA 459−231 BCE La727	Papuan	1.48539e-152	313405	12 standard "right" populations + Brahui
Laos BA 459−231 BCE La727	Pima	0	313405	12 standard "right" populations + Brahui
Laos BA 459−231 BCE La727	Sardinian	0	313405	12 standard "right" populations + Brahui
Laos BA 459−231 BCE La727	Yi	5.57427e-59	313405	12 standard "right" populations + Brahui
Laos LN/BA 1125−926 BCE La364	Adygei	0	809524	12 standard "right" populations + Brahui
Laos LN/BA 1125−926 BCE La364	Ami	6.56916e-39	809524	12 standard "right" populations + Brahui
Laos LN/BA 1125−926 BCE La364	Brahui	0	809524	12 standard "right" populations + Brahui
Laos LN/BA 1125−926 BCE La364	Druze	0	809524	12 standard "right" populations + Brahui
Laos LN/BA 1125−926 BCE La364	Japanese	4.81728e-41	809524	12 standard "right" populations + Brahui
Laos LN/BA 1125−926 BCE La364	Karitiana	0	809524	12 standard "right" populations + Brahui
Laos LN/BA 1125−926 BCE La364	Onge	4.71829e-219	809524	12 standard "right" populations + Brahui
Laos LN/BA 1125−926 BCE La364	Orcadian	0	809524	12 standard "right" populations + Brahui
Laos LN/BA 1125−926 BCE La364	Papuan	1.94822e-210	809524	12 standard "right" populations + Brahui
Laos LN/BA 1125−926 BCE La364	Pima	0	809524	12 standard "right" populations + Brahui
Laos LN/BA 1125−926 BCE La364	Sardinian	0	809524	12 standard "right" populations + Brahui
Laos LN/BA 1125−926 BCE La364	Yi	8.5678e-49	809524	12 standard "right" populations + Brahui
Malaysia LN 744−398 BCE Ma912	Adygei	0	885229	12 standard "right" populations + Brahui
Malaysia LN 744−398 BCE Ma912	Ami	2.64386e-53	885229	12 standard "right" populations + Brahui
Malaysia LN 744−398 BCE Ma912	Brahui	0	885229	12 standard "right" populations + Brahui
Malaysia LN 744−398 BCE Ma912	Druze	0	885229	12 standard "right" populations + Brahui
Malaysia LN 744−398 BCE Ma912	Japanese	2.63606e-59	885229	12 standard "right" populations + Brahui
Malaysia LN 744−398 BCE Ma912	Karitiana	0	885229	12 standard "right" populations + Brahui
Malaysia LN 744−398 BCE Ma912	Onge	1.94733e-185	885229	12 standard "right" populations + Brahui
Malaysia LN 744−398 BCE Ma912	Orcadian	0	885229	12 standard "right" populations + Brahui
Malaysia LN 744−398 BCE Ma912	Papuan	7.96176e-190	885229	12 standard "right" populations + Brahui
Malaysia LN 744−398 BCE Ma912	Pima	0	885229	12 standard "right" populations + Brahui
Malaysia LN 744−398 BCE Ma912	Sardinian	0	885229	12 standard "right" populations + Brahui
Malaysia LN 744−398 BCE Ma912	Yi	5.89232e-67	885229	12 standard "right" populations + Brahui
Malaysia His. 1448−1625 CE Ma554	Adygei	0	160536	12 standard "right" populations + Brahui
Malaysia His. 1448−1625 CE Ma554	Ami	4.0961e-13	160536	12 standard "right" populations + Brahui
Malaysia His. 1448−1625 CE Ma554	Brahui	0	160536	12 standard "right" populations + Brahui
Malaysia His. 1448−1625 CE Ma554	Druze	0	160536	12 standard "right" populations + Brahui
Malaysia His. 1448−1625 CE Ma554	Japanese	5.43863e-44	160536	12 standard "right" populations + Brahui
Malaysia His. 1448−1625 CE Ma554	Karitiana	0	160536	12 standard "right" populations + Brahui
Malaysia His. 1448−1625 CE Ma554	Onge	2.79254e-179	160536	12 standard "right" populations + Brahui
Malaysia His. 1448−1625 CE Ma554	Orcadian	0	160536	12 standard "right" populations + Brahui
Malaysia His. 1448−1625 CE Ma554	Papuan	3.87732e-221	160536	12 standard "right" populations + Brahui
Malaysia His. 1448−1625 CE Ma554	Pima	0	160536	12 standard "right" populations + Brahui
Malaysia His. 1448−1625 CE Ma554	Sardinian	0	160536	12 standard "right" populations + Brahui
Malaysia His. 1448−1625 CE Ma554	Yi	2.36826e-33	160536	12 standard "right" populations + Brahui
Malaysia His. 1505−1653 CE Ma555	Adygei	0	454560	12 standard "right" populations + Brahui
Malaysia His. 1505−1653 CE Ma555	Ami	2.77398e-08	454560	12 standard "right" populations + Brahui
Malaysia His. 1505−1653 CE Ma555	Brahui	0	454560	12 standard "right" populations + Brahui
Malaysia His. 1505−1653 CE Ma555	Druze	0	454560	12 standard "right" populations + Brahui
Malaysia His. 1505−1653 CE Ma555	Japanese	1.45065e-51	454560	12 standard "right" populations + Brahui
Malaysia His. 1505−1653 CE Ma555	Karitiana	0	454560	12 standard "right" populations + Brahui
Malaysia His. 1505−1653 CE Ma555	Onge	5.11082e-293	454560	12 standard "right" populations + Brahui
Malaysia His. 1505−1653 CE Ma555	Orcadian	0	454560	12 standard "right" populations + Brahui
Malaysia His. 1505−1653 CE Ma555	Papuan	0	454560	12 standard "right" populations + Brahui
Malaysia His. 1505−1653 CE Ma555	Pima	0	454560	12 standard "right" populations + Brahui
Malaysia His. 1505−1653 CE Ma555	Sardinian	0	454560	12 standard "right" populations + Brahui
Malaysia His. 1505−1653 CE Ma555	Yi	2.62907e-51	454560	12 standard "right" populations + Brahui
Thailand IA 236−338 CE Th519	Adygei	0	161828	12 standard "right" populations + Brahui
Thailand IA 236−338 CE Th519	Ami	7.54004e-19	161828	12 standard "right" populations + Brahui
Thailand IA 236−338 CE Th519	Brahui	0	161828	12 standard "right" populations + Brahui
Thailand IA 236−338 CE Th519	Druze	0	161828	12 standard "right" populations + Brahui
Thailand IA 236−338 CE Th519	Japanese	2.47926e-16	161828	12 standard "right" populations + Brahui
Thailand IA 236−338 CE Th519	Karitiana	0	161828	12 standard "right" populations + Brahui
Thailand IA 236−338 CE Th519	Onge	4.63574e-165	161828	12 standard "right" populations + Brahui
Thailand IA 236−338 CE Th519	Orcadian	0	161828	12 standard "right" populations + Brahui
Thailand IA 236−338 CE Th519	Papuan	4.60992e-179	161828	12 standard "right" populations + Brahui
Thailand IA 236−338 CE Th519	Pima	0	161828	12 standard "right" populations + Brahui
Thailand IA 236−338 CE Th519	Sardinian	0	161828	12 standard "right" populations + Brahui
Thailand IA 236−338 CE Th519	Yi	3.38053e-22	161828	12 standard "right" populations + Brahui
Thailand IA 215−344 CE Th521	Adygei	0	363350	12 standard "right" populations + Brahui
Thailand IA 215−344 CE Th521	Ami	1.30257e-25	363350	12 standard "right" populations + Brahui
Thailand IA 215−344 CE Th521	Brahui	0	363350	12 standard "right" populations + Brahui
Thailand IA 215−344 CE Th521	Druze	0	363350	12 standard "right" populations + Brahui
Thailand IA 215−344 CE Th521	Japanese	7.77846e-24	363350	12 standard "right" populations + Brahui
Thailand IA 215−344 CE Th521	Karitiana	0	363350	12 standard "right" populations + Brahui
Thailand IA 215−344 CE Th521	Onge	2.74738e-194	363350	12 standard "right" populations + Brahui
Thailand IA 215−344 CE Th521	Orcadian	0	363350	12 standard "right" populations + Brahui
Thailand IA 215−344 CE Th521	Papuan	4.92584e-204	363350	12 standard "right" populations + Brahui
Thailand IA 215−344 CE Th521	Pima	0	363350	12 standard "right" populations + Brahui
Thailand IA 215−344 CE Th521	Sardinian	0	363350	12 standard "right" populations + Brahui
Thailand IA 215−344 CE Th521	Yi	5.99585e-26	363350	12 standard "right" populations + Brahui
Thailand IA 238−376 CE Th530	Adygei	0	197829	12 standard "right" populations + Brahui
Thailand IA 238−376 CE Th530	Ami	3.14601e-22	197829	12 standard "right" populations + Brahui
Thailand IA 238−376 CE Th530	Brahui	0	197829	12 standard "right" populations + Brahui
Thailand IA 238−376 CE Th530	Druze	0	197829	12 standard "right" populations + Brahui
Thailand IA 238−376 CE Th530	Japanese	6.32503e-14	197829	12 standard "right" populations + Brahui
Thailand IA 238−376 CE Th530	Karitiana	0	197829	12 standard "right" populations + Brahui
Thailand IA 238−376 CE Th530	Onge	2.49246e-188	197829	12 standard "right" populations + Brahui
Thailand IA 238−376 CE Th530	Orcadian	0	197829	12 standard "right" populations + Brahui
Thailand IA 238−376 CE Th530	Papuan	5.27691e-176	197829	12 standard "right" populations + Brahui
Thailand IA 238−376 CE Th530	Pima	0	197829	12 standard "right" populations + Brahui
Thailand IA 238−376 CE Th530	Sardinian	0	197829	12 standard "right" populations + Brahui
Thailand IA 238−376 CE Th530	Yi	2.1078e-18	197829	12 standard "right" populations + Brahui
Thailand IA 259−419 CE Th531	Adygei	0	50870	12 standard "right" populations + Brahui
Thailand IA 259−419 CE Th531	Ami	1.22108e-09	50870	12 standard "right" populations + Brahui
Thailand IA 259−419 CE Th531	Brahui	0	50870	12 standard "right" populations + Brahui
Thailand IA 259−419 CE Th531	Druze	0	50870	12 standard "right" populations + Brahui
Thailand IA 259−419 CE Th531	Japanese	0.000304609	50870	12 standard "right" populations + Brahui
Thailand IA 259−419 CE Th531	Karitiana	3.65604e-285	50870	12 standard "right" populations + Brahui
Thailand IA 259−419 CE Th531	Onge	4.59397e-93	50870	12 standard "right" populations + Brahui
Thailand IA 259−419 CE Th531	Orcadian	0	50870	12 standard "right" populations + Brahui
Thailand IA 259−419 CE Th531	Papuan	7.15669e-98	50870	12 standard "right" populations + Brahui
Thailand IA 259−419 CE Th531	Pima	2.49188e-281	50870	12 standard "right" populations + Brahui
Thailand IA 259−419 CE Th531	Sardinian	0	50870	12 standard "right" populations + Brahui
Thailand IA 259−419 CE Th531	Yi	5.98243e-07	50870	12 standard "right" populations + Brahui
Vietnam BA 386−206 BCE Vt779	Adygei	0	120624	12 standard "right" populations + Brahui
Vietnam BA 386−206 BCE Vt779	Ami	5.39205e-14	120624	12 standard "right" populations + Brahui
Vietnam BA 386−206 BCE Vt779	Brahui	0	120624	12 standard "right" populations + Brahui
Vietnam BA 386−206 BCE Vt779	Druze	0	120624	12 standard "right" populations + Brahui
Vietnam BA 386−206 BCE Vt779	Japanese	3.09023e-20	120624	12 standard "right" populations + Brahui
Vietnam BA 386−206 BCE Vt779	Karitiana	0	120624	12 standard "right" populations + Brahui
Vietnam BA 386−206 BCE Vt779	Onge	5.35615e-145	120624	12 standard "right" populations + Brahui
Vietnam BA 386−206 BCE Vt779	Orcadian	0	120624	12 standard "right" populations + Brahui
Vietnam BA 386−206 BCE Vt779	Papuan	3.76752e-164	120624	12 standard "right" populations + Brahui
Vietnam BA 386−206 BCE Vt779	Pima	0	120624	12 standard "right" populations + Brahui
Vietnam BA 386−206 BCE Vt779	Sardinian	0	120624	12 standard "right" populations + Brahui
Vietnam BA 386−206 BCE Vt779	Yi	1.45056e-18	120624	12 standard "right" populations + Brahui
Vietnam BA 389−207 BCE Vt781	Adygei	0	117324	12 standard "right" populations + Brahui
Vietnam BA 389−207 BCE Vt781	Ami	9.81523e-17	117324	12 standard "right" populations + Brahui
Vietnam BA 389−207 BCE Vt781	Brahui	0	117324	12 standard "right" populations + Brahui
Vietnam BA 389−207 BCE Vt781	Druze	0	117324	12 standard "right" populations + Brahui
Vietnam BA 389−207 BCE Vt781	Japanese	2.62908e-24	117324	12 standard "right" populations + Brahui
Vietnam BA 389−207 BCE Vt781	Karitiana	0	117324	12 standard "right" populations + Brahui
Vietnam BA 389−207 BCE Vt781	Onge	1.08925e-158	117324	12 standard "right" populations + Brahui
Vietnam BA 389−207 BCE Vt781	Orcadian	0	117324	12 standard "right" populations + Brahui
Vietnam BA 389−207 BCE Vt781	Papuan	1.80875e-172	117324	12 standard "right" populations + Brahui
Vietnam BA 389−207 BCE Vt781	Pima	0	117324	12 standard "right" populations + Brahui
Vietnam BA 389−207 BCE Vt781	Sardinian	0	117324	12 standard "right" populations + Brahui
Vietnam BA 389−207 BCE Vt781	Yi	1.17863e-27	117324	12 standard "right" populations + Brahui
Vietnam BA 350−54 BCE Vt796	Adygei	0	99574	12 standard "right" populations + Brahui
Vietnam BA 350−54 BCE Vt796	Ami	2.40231e-10	99574	12 standard "right" populations + Brahui
Vietnam BA 350−54 BCE Vt796	Brahui	0	99574	12 standard "right" populations + Brahui
Vietnam BA 350−54 BCE Vt796	Druze	0	99574	12 standard "right" populations + Brahui
Vietnam BA 350−54 BCE Vt796	Japanese	7.34317e-14	99574	12 standard "right" populations + Brahui
Vietnam BA 350−54 BCE Vt796	Karitiana	0	99574	12 standard "right" populations + Brahui
Vietnam BA 350−54 BCE Vt796	Onge	1.05567e-153	99574	12 standard "right" populations + Brahui
Vietnam BA 350−54 BCE Vt796	Orcadian	0	99574	12 standard "right" populations + Brahui
Vietnam BA 350−54 BCE Vt796	Papuan	3.92147e-166	99574	12 standard "right" populations + Brahui
Vietnam BA 350−54 BCE Vt796	Pima	0	99574	12 standard "right" populations + Brahui
Vietnam BA 350−54 BCE Vt796	Sardinian	0	99574	12 standard "right" populations + Brahui
Vietnam BA 350−54 BCE Vt796	Yi	6.93276e-15	99574	12 standard "right" populations + Brahui
Vietnam BA 391−208 BCE Vt808	Adygei	0	98332	12 standard "right" populations + Brahui
Vietnam BA 391−208 BCE Vt808	Ami	3.90004e-20	98332	12 standard "right" populations + Brahui
Vietnam BA 391−208 BCE Vt808	Brahui	0	98332	12 standard "right" populations + Brahui
Vietnam BA 391−208 BCE Vt808	Druze	0	98332	12 standard "right" populations + Brahui
Vietnam BA 391−208 BCE Vt808	Japanese	3.15444e-26	98332	12 standard "right" populations + Brahui
Vietnam BA 391−208 BCE Vt808	Karitiana	0	98332	12 standard "right" populations + Brahui
Vietnam BA 391−208 BCE Vt808	Onge	1.98331e-129	98332	12 standard "right" populations + Brahui
Vietnam BA 391−208 BCE Vt808	Orcadian	0	98332	12 standard "right" populations + Brahui
Vietnam BA 391−208 BCE Vt808	Papuan	1.40879e-147	98332	12 standard "right" populations + Brahui
Vietnam BA 391−208 BCE Vt808	Pima	0	98332	12 standard "right" populations + Brahui
Vietnam BA 391−208 BCE Vt808	Sardinian	0	98332	12 standard "right" populations + Brahui
Vietnam BA 391−208 BCE Vt808	Yi	6.59359e-28	98332	12 standard "right" populations + Brahui
Vietnam BA 100 BCE−100 CE I2497	Adygei	0	504891	12 standard "right" populations + Brahui
Vietnam BA 100 BCE−100 CE I2497	Ami	1.03166e-08	504891	12 standard "right" populations + Brahui
Vietnam BA 100 BCE−100 CE I2497	Brahui	0	504891	12 standard "right" populations + Brahui
Vietnam BA 100 BCE−100 CE I2497	Druze	0	504891	12 standard "right" populations + Brahui
Vietnam BA 100 BCE−100 CE I2497	Japanese	8.646e-21	504891	12 standard "right" populations + Brahui
Vietnam BA 100 BCE−100 CE I2497	Karitiana	0	504891	12 standard "right" populations + Brahui
Vietnam BA 100 BCE−100 CE I2497	Onge	1.61637e-300	504891	12 standard "right" populations + Brahui
Vietnam BA 100 BCE−100 CE I2497	Orcadian	0	504891	12 standard "right" populations + Brahui
Vietnam BA 100 BCE−100 CE I2497	Papuan	0	504891	12 standard "right" populations + Brahui
Vietnam BA 100 BCE−100 CE I2497	Pima	0	504891	12 standard "right" populations + Brahui
Vietnam BA 100 BCE−100 CE I2497	Sardinian	0	504891	12 standard "right" populations + Brahui
Vietnam BA 100 BCE−100 CE I2497	Yi	1.84767e-24	504891	12 standard "right" populations + Brahui
Vietnam BA 44 BCE...61 CE I2948	Adygei	0	64038	12 standard "right" populations + Brahui
Vietnam BA 44 BCE...61 CE I2948	Ami	0.00119604	64038	12 standard "right" populations + Brahui
Vietnam BA 44 BCE...61 CE I2948	Brahui	0	64038	12 standard "right" populations + Brahui
Vietnam BA 44 BCE...61 CE I2948	Druze	0	64038	12 standard "right" populations + Brahui
Vietnam BA 44 BCE...61 CE I2948	Japanese	5.20527e-05	64038	12 standard "right" populations + Brahui
Vietnam BA 44 BCE...61 CE I2948	Karitiana	0	64038	12 standard "right" populations + Brahui
Vietnam BA 44 BCE...61 CE I2948	Onge	7.52489e-133	64038	12 standard "right" populations + Brahui
Vietnam BA 44 BCE...61 CE I2948	Orcadian	0	64038	12 standard "right" populations + Brahui
Vietnam BA 44 BCE...61 CE I2948	Papuan	1.6491e-138	64038	12 standard "right" populations + Brahui
Vietnam BA 44 BCE...61 CE I2948	Pima	0	64038	12 standard "right" populations + Brahui
Vietnam BA 44 BCE...61 CE I2948	Sardinian	0	64038	12 standard "right" populations + Brahui
Vietnam BA 44 BCE...61 CE I2948	Yi	8.50586e-06	64038	12 standard "right" populations + Brahui
Vietnam LN 2500−1500 BCE Vt880	Adygei	0	99297	12 standard "right" populations + Brahui
Vietnam LN 2500−1500 BCE Vt880	Ami	8.14974e-33	99297	12 standard "right" populations + Brahui
Vietnam LN 2500−1500 BCE Vt880	Brahui	0	99297	12 standard "right" populations + Brahui
Vietnam LN 2500−1500 BCE Vt880	Druze	0	99297	12 standard "right" populations + Brahui
Vietnam LN 2500−1500 BCE Vt880	Japanese	4.11058e-40	99297	12 standard "right" populations + Brahui
Vietnam LN 2500−1500 BCE Vt880	Karitiana	0	99297	12 standard "right" populations + Brahui
Vietnam LN 2500−1500 BCE Vt880	Onge	1.92556e-78	99297	12 standard "right" populations + Brahui
Vietnam LN 2500−1500 BCE Vt880	Orcadian	0	99297	12 standard "right" populations + Brahui
Vietnam LN 2500−1500 BCE Vt880	Papuan	1.69235e-80	99297	12 standard "right" populations + Brahui
Vietnam LN 2500−1500 BCE Vt880	Pima	0	99297	12 standard "right" populations + Brahui
Vietnam LN 2500−1500 BCE Vt880	Sardinian	0	99297	12 standard "right" populations + Brahui
Vietnam LN 2500−1500 BCE Vt880	Yi	1.54815e-43	99297	12 standard "right" populations + Brahui
Vietnam LN 399−209 BCE Vt777	Adygei	0	134066	12 standard "right" populations + Brahui
Vietnam LN 399−209 BCE Vt777	Ami	6.98848e-18	134066	12 standard "right" populations + Brahui
Vietnam LN 399−209 BCE Vt777	Brahui	0	134066	12 standard "right" populations + Brahui
Vietnam LN 399−209 BCE Vt777	Druze	0	134066	12 standard "right" populations + Brahui
Vietnam LN 399−209 BCE Vt777	Japanese	3.68408e-25	134066	12 standard "right" populations + Brahui
Vietnam LN 399−209 BCE Vt777	Karitiana	0	134066	12 standard "right" populations + Brahui
Vietnam LN 399−209 BCE Vt777	Onge	3.30341e-150	134066	12 standard "right" populations + Brahui
Vietnam LN 399−209 BCE Vt777	Orcadian	0	134066	12 standard "right" populations + Brahui
Vietnam LN 399−209 BCE Vt777	Papuan	1.17641e-158	134066	12 standard "right" populations + Brahui
Vietnam LN 399−209 BCE Vt777	Pima	0	134066	12 standard "right" populations + Brahui
Vietnam LN 399−209 BCE Vt777	Sardinian	0	134066	12 standard "right" populations + Brahui
Vietnam LN 399−209 BCE Vt777	Yi	2.11152e-25	134066	12 standard "right" populations + Brahui
Vietnam LN 800−551 BCE Vt778	Adygei	0	150170	12 standard "right" populations + Brahui
Vietnam LN 800−551 BCE Vt778	Ami	2.56071e-20	150170	12 standard "right" populations + Brahui
Vietnam LN 800−551 BCE Vt778	Brahui	0	150170	12 standard "right" populations + Brahui
Vietnam LN 800−551 BCE Vt778	Druze	0	150170	12 standard "right" populations + Brahui
Vietnam LN 800−551 BCE Vt778	Japanese	5.89966e-18	150170	12 standard "right" populations + Brahui
Vietnam LN 800−551 BCE Vt778	Karitiana	0	150170	12 standard "right" populations + Brahui
Vietnam LN 800−551 BCE Vt778	Onge	2.63072e-149	150170	12 standard "right" populations + Brahui
Vietnam LN 800−551 BCE Vt778	Orcadian	0	150170	12 standard "right" populations + Brahui
Vietnam LN 800−551 BCE Vt778	Papuan	9.81898e-147	150170	12 standard "right" populations + Brahui
Vietnam LN 800−551 BCE Vt778	Pima	0	150170	12 standard "right" populations + Brahui
Vietnam LN 800−551 BCE Vt778	Sardinian	0	150170	12 standard "right" populations + Brahui
Vietnam LN 800−551 BCE Vt778	Yi	1.3942e-21	150170	12 standard "right" populations + Brahui
Vietnam LN 2343−2049 BCE Vt833	Adygei	0	115580	12 standard "right" populations + Brahui
Vietnam LN 2343−2049 BCE Vt833	Ami	3.75339e-30	115580	12 standard "right" populations + Brahui
Vietnam LN 2343−2049 BCE Vt833	Brahui	0	115580	12 standard "right" populations + Brahui
Vietnam LN 2343−2049 BCE Vt833	Druze	0	115580	12 standard "right" populations + Brahui
Vietnam LN 2343−2049 BCE Vt833	Japanese	7.97509e-30	115580	12 standard "right" populations + Brahui
Vietnam LN 2343−2049 BCE Vt833	Karitiana	0	115580	12 standard "right" populations + Brahui
Vietnam LN 2343−2049 BCE Vt833	Onge	1.58334e-105	115580	12 standard "right" populations + Brahui
Vietnam LN 2343−2049 BCE Vt833	Orcadian	0	115580	12 standard "right" populations + Brahui
Vietnam LN 2343−2049 BCE Vt833	Papuan	8.30754e-138	115580	12 standard "right" populations + Brahui
Vietnam LN 2343−2049 BCE Vt833	Pima	0	115580	12 standard "right" populations + Brahui
Vietnam LN 2343−2049 BCE Vt833	Sardinian	0	115580	12 standard "right" populations + Brahui
Vietnam LN 2343−2049 BCE Vt833	Yi	6.82761e-41	115580	12 standard "right" populations + Brahui
Vietnam N 2200−1600 BCE I0626	Adygei	0	56444	12 standard "right" populations + Brahui
Vietnam N 2200−1600 BCE I0626	Ami	1.11331e-22	56444	12 standard "right" populations + Brahui
Vietnam N 2200−1600 BCE I0626	Brahui	0	56444	12 standard "right" populations + Brahui
Vietnam N 2200−1600 BCE I0626	Druze	0	56444	12 standard "right" populations + Brahui
Vietnam N 2200−1600 BCE I0626	Japanese	2.40843e-24	56444	12 standard "right" populations + Brahui
Vietnam N 2200−1600 BCE I0626	Karitiana	0	56444	12 standard "right" populations + Brahui
Vietnam N 2200−1600 BCE I0626	Onge	1.63707e-73	56444	12 standard "right" populations + Brahui
Vietnam N 2200−1600 BCE I0626	Orcadian	0	56444	12 standard "right" populations + Brahui
Vietnam N 2200−1600 BCE I0626	Papuan	9.80244e-67	56444	12 standard "right" populations + Brahui
Vietnam N 2200−1600 BCE I0626	Pima	5.24248e-300	56444	12 standard "right" populations + Brahui
Vietnam N 2200−1600 BCE I0626	Sardinian	0	56444	12 standard "right" populations + Brahui
Vietnam N 2200−1600 BCE I0626	Yi	2.07532e-23	56444	12 standard "right" populations + Brahui
Vietnam N 2133−1892 BCE I0627	Adygei	0	122732	12 standard "right" populations + Brahui
Vietnam N 2133−1892 BCE I0627	Ami	4.72359e-27	122732	12 standard "right" populations + Brahui
Vietnam N 2133−1892 BCE I0627	Brahui	0	122732	12 standard "right" populations + Brahui
Vietnam N 2133−1892 BCE I0627	Druze	0	122732	12 standard "right" populations + Brahui
Vietnam N 2133−1892 BCE I0627	Japanese	6.11803e-22	122732	12 standard "right" populations + Brahui
Vietnam N 2133−1892 BCE I0627	Karitiana	0	122732	12 standard "right" populations + Brahui
Vietnam N 2133−1892 BCE I0627	Onge	3.37321e-109	122732	12 standard "right" populations + Brahui
Vietnam N 2133−1892 BCE I0627	Orcadian	0	122732	12 standard "right" populations + Brahui
Vietnam N 2133−1892 BCE I0627	Papuan	4.79515e-116	122732	12 standard "right" populations + Brahui
Vietnam N 2133−1892 BCE I0627	Pima	0	122732	12 standard "right" populations + Brahui
Vietnam N 2133−1892 BCE I0627	Sardinian	0	122732	12 standard "right" populations + Brahui
Vietnam N 2133−1892 BCE I0627	Yi	3.50969e-29	122732	12 standard "right" populations + Brahui
Vietnam N 1889−1742 BCE I1859	Adygei	0	64835	12 standard "right" populations + Brahui
Vietnam N 1889−1742 BCE I1859	Ami	5.45677e-20	64835	12 standard "right" populations + Brahui
Vietnam N 1889−1742 BCE I1859	Brahui	0	64835	12 standard "right" populations + Brahui
Vietnam N 1889−1742 BCE I1859	Druze	0	64835	12 standard "right" populations + Brahui
Vietnam N 1889−1742 BCE I1859	Japanese	1.36655e-20	64835	12 standard "right" populations + Brahui
Vietnam N 1889−1742 BCE I1859	Karitiana	0	64835	12 standard "right" populations + Brahui
Vietnam N 1889−1742 BCE I1859	Onge	1.80308e-79	64835	12 standard "right" populations + Brahui
Vietnam N 1889−1742 BCE I1859	Orcadian	0	64835	12 standard "right" populations + Brahui
Vietnam N 1889−1742 BCE I1859	Papuan	2.93474e-95	64835	12 standard "right" populations + Brahui
Vietnam N 1889−1742 BCE I1859	Pima	0	64835	12 standard "right" populations + Brahui
Vietnam N 1889−1742 BCE I1859	Sardinian	0	64835	12 standard "right" populations + Brahui
Vietnam N 1889−1742 BCE I1859	Yi	1.20997e-18	64835	12 standard "right" populations + Brahui
Vietnam N 1872−1636 BCE I2731	Adygei	0	64564	12 standard "right" populations + Brahui
Vietnam N 1872−1636 BCE I2731	Ami	1.06512e-28	64564	12 standard "right" populations + Brahui
Vietnam N 1872−1636 BCE I2731	Brahui	0	64564	12 standard "right" populations + Brahui
Vietnam N 1872−1636 BCE I2731	Druze	0	64564	12 standard "right" populations + Brahui
Vietnam N 1872−1636 BCE I2731	Japanese	4.22647e-27	64564	12 standard "right" populations + Brahui
Vietnam N 1872−1636 BCE I2731	Karitiana	0	64564	12 standard "right" populations + Brahui
Vietnam N 1872−1636 BCE I2731	Onge	3.31391e-81	64564	12 standard "right" populations + Brahui
Vietnam N 1872−1636 BCE I2731	Orcadian	0	64564	12 standard "right" populations + Brahui
Vietnam N 1872−1636 BCE I2731	Papuan	3.52399e-88	64564	12 standard "right" populations + Brahui
Vietnam N 1872−1636 BCE I2731	Pima	0	64564	12 standard "right" populations + Brahui
Vietnam N 1872−1636 BCE I2731	Sardinian	0	64564	12 standard "right" populations + Brahui
Vietnam N 1872−1636 BCE I2731	Yi	5.7314e-28	64564	12 standard "right" populations + Brahui
Vietnam N 2200−1600 BCE I2947	Adygei	0	53063	12 standard "right" populations + Brahui
Vietnam N 2200−1600 BCE I2947	Ami	3.49781e-21	53063	12 standard "right" populations + Brahui
Vietnam N 2200−1600 BCE I2947	Brahui	0	53063	12 standard "right" populations + Brahui
Vietnam N 2200−1600 BCE I2947	Druze	0	53063	12 standard "right" populations + Brahui
Vietnam N 2200−1600 BCE I2947	Japanese	3.19893e-22	53063	12 standard "right" populations + Brahui
Vietnam N 2200−1600 BCE I2947	Karitiana	0	53063	12 standard "right" populations + Brahui
Vietnam N 2200−1600 BCE I2947	Onge	1.12619e-53	53063	12 standard "right" populations + Brahui
Vietnam N 2200−1600 BCE I2947	Orcadian	0	53063	12 standard "right" populations + Brahui
Vietnam N 2200−1600 BCE I2947	Papuan	1.876e-84	53063	12 standard "right" populations + Brahui
Vietnam N 2200−1600 BCE I2947	Pima	1.80762e-260	53063	12 standard "right" populations + Brahui
Vietnam N 2200−1600 BCE I2947	Sardinian	0	53063	12 standard "right" populations + Brahui
Vietnam N 2200−1600 BCE I2947	Yi	3.59472e-28	53063	12 standard "right" populations + Brahui
Vietnam His. 1641−1950 CE Vt719	Adygei	0	243266	12 standard "right" populations + Brahui
Vietnam His. 1641−1950 CE Vt719	Ami	0.00583333	243266	12 standard "right" populations + Brahui
Vietnam His. 1641−1950 CE Vt719	Brahui	0	243266	12 standard "right" populations + Brahui
Vietnam His. 1641−1950 CE Vt719	Druze	0	243266	12 standard "right" populations + Brahui
Vietnam His. 1641−1950 CE Vt719	Japanese	3.70974e-12	243266	12 standard "right" populations + Brahui
Vietnam His. 1641−1950 CE Vt719	Karitiana	0	243266	12 standard "right" populations + Brahui
Vietnam His. 1641−1950 CE Vt719	Onge	1.65441e-247	243266	12 standard "right" populations + Brahui
Vietnam His. 1641−1950 CE Vt719	Orcadian	0	243266	12 standard "right" populations + Brahui
Vietnam His. 1641−1950 CE Vt719	Papuan	7.09249e-248	243266	12 standard "right" populations + Brahui
Vietnam His. 1641−1950 CE Vt719	Pima	0	243266	12 standard "right" populations + Brahui
Vietnam His. 1641−1950 CE Vt719	Sardinian	0	243266	12 standard "right" populations + Brahui
Vietnam His. 1641−1950 CE Vt719	Yi	1.32817e-09	243266	12 standard "right" populations + Brahui
Cambodia PH 78−234 CE I1680	Adygei	0	66017	12 standard "right" populations + Burusho
Cambodia PH 78−234 CE I1680	Ami	4.36372e-72	66017	12 standard "right" populations + Burusho
Cambodia PH 78−234 CE I1680	Burusho	5.86676e-235	66017	12 standard "right" populations + Burusho
Cambodia PH 78−234 CE I1680	Druze	0	66017	12 standard "right" populations + Burusho
Cambodia PH 78−234 CE I1680	Japanese	1.23663e-82	66017	12 standard "right" populations + Burusho
Cambodia PH 78−234 CE I1680	Karitiana	0	66017	12 standard "right" populations + Burusho
Cambodia PH 78−234 CE I1680	Onge	6.99015e-37	66017	12 standard "right" populations + Burusho
Cambodia PH 78−234 CE I1680	Orcadian	0	66017	12 standard "right" populations + Burusho
Cambodia PH 78−234 CE I1680	Papuan	1.50968e-48	66017	12 standard "right" populations + Burusho
Cambodia PH 78−234 CE I1680	Pima	0	66017	12 standard "right" populations + Burusho
Cambodia PH 78−234 CE I1680	Sardinian	0	66017	12 standard "right" populations + Burusho
Cambodia PH 78−234 CE I1680	Yi	7.61783e-86	66017	12 standard "right" populations + Burusho
Laos BA 459−231 BCE La727	Adygei	0	313405	12 standard "right" populations + Burusho
Laos BA 459−231 BCE La727	Ami	1.20958e-46	313405	12 standard "right" populations + Burusho
Laos BA 459−231 BCE La727	Burusho	0	313405	12 standard "right" populations + Burusho
Laos BA 459−231 BCE La727	Druze	0	313405	12 standard "right" populations + Burusho
Laos BA 459−231 BCE La727	Japanese	3.2884e-52	313405	12 standard "right" populations + Burusho
Laos BA 459−231 BCE La727	Karitiana	0	313405	12 standard "right" populations + Burusho
Laos BA 459−231 BCE La727	Onge	3.65798e-160	313405	12 standard "right" populations + Burusho
Laos BA 459−231 BCE La727	Orcadian	0	313405	12 standard "right" populations + Burusho
Laos BA 459−231 BCE La727	Papuan	4.91299e-159	313405	12 standard "right" populations + Burusho
Laos BA 459−231 BCE La727	Pima	0	313405	12 standard "right" populations + Burusho
Laos BA 459−231 BCE La727	Sardinian	0	313405	12 standard "right" populations + Burusho
Laos BA 459−231 BCE La727	Yi	1.93318e-60	313405	12 standard "right" populations + Burusho
Laos LN/BA 1125−926 BCE La364	Adygei	0	809524	12 standard "right" populations + Burusho
Laos LN/BA 1125−926 BCE La364	Ami	8.20195e-39	809524	12 standard "right" populations + Burusho
Laos LN/BA 1125−926 BCE La364	Burusho	0	809524	12 standard "right" populations + Burusho
Laos LN/BA 1125−926 BCE La364	Druze	0	809524	12 standard "right" populations + Burusho
Laos LN/BA 1125−926 BCE La364	Japanese	1.87839e-40	809524	12 standard "right" populations + Burusho
Laos LN/BA 1125−926 BCE La364	Karitiana	0	809524	12 standard "right" populations + Burusho
Laos LN/BA 1125−926 BCE La364	Onge	4.43538e-225	809524	12 standard "right" populations + Burusho
Laos LN/BA 1125−926 BCE La364	Orcadian	0	809524	12 standard "right" populations + Burusho
Laos LN/BA 1125−926 BCE La364	Papuan	1.82992e-213	809524	12 standard "right" populations + Burusho
Laos LN/BA 1125−926 BCE La364	Pima	0	809524	12 standard "right" populations + Burusho
Laos LN/BA 1125−926 BCE La364	Sardinian	0	809524	12 standard "right" populations + Burusho
Laos LN/BA 1125−926 BCE La364	Yi	1.01622e-48	809524	12 standard "right" populations + Burusho
Malaysia LN 744−398 BCE Ma912	Adygei	0	885229	12 standard "right" populations + Burusho
Malaysia LN 744−398 BCE Ma912	Ami	2.25916e-53	885229	12 standard "right" populations + Burusho
Malaysia LN 744−398 BCE Ma912	Burusho	0	885229	12 standard "right" populations + Burusho
Malaysia LN 744−398 BCE Ma912	Druze	0	885229	12 standard "right" populations + Burusho
Malaysia LN 744−398 BCE Ma912	Japanese	3.32326e-59	885229	12 standard "right" populations + Burusho
Malaysia LN 744−398 BCE Ma912	Karitiana	0	885229	12 standard "right" populations + Burusho
Malaysia LN 744−398 BCE Ma912	Onge	9.01318e-186	885229	12 standard "right" populations + Burusho
Malaysia LN 744−398 BCE Ma912	Orcadian	0	885229	12 standard "right" populations + Burusho
Malaysia LN 744−398 BCE Ma912	Papuan	2.47579e-189	885229	12 standard "right" populations + Burusho
Malaysia LN 744−398 BCE Ma912	Pima	0	885229	12 standard "right" populations + Burusho
Malaysia LN 744−398 BCE Ma912	Sardinian	0	885229	12 standard "right" populations + Burusho
Malaysia LN 744−398 BCE Ma912	Yi	3.93329e-67	885229	12 standard "right" populations + Burusho
Malaysia His. 1448−1625 CE Ma554	Adygei	0	160536	12 standard "right" populations + Burusho
Malaysia His. 1448−1625 CE Ma554	Ami	4.86939e-13	160536	12 standard "right" populations + Burusho
Malaysia His. 1448−1625 CE Ma554	Burusho	0	160536	12 standard "right" populations + Burusho
Malaysia His. 1448−1625 CE Ma554	Druze	0	160536	12 standard "right" populations + Burusho
Malaysia His. 1448−1625 CE Ma554	Japanese	6.85938e-44	160536	12 standard "right" populations + Burusho
Malaysia His. 1448−1625 CE Ma554	Karitiana	0	160536	12 standard "right" populations + Burusho
Malaysia His. 1448−1625 CE Ma554	Onge	6.78979e-184	160536	12 standard "right" populations + Burusho
Malaysia His. 1448−1625 CE Ma554	Orcadian	0	160536	12 standard "right" populations + Burusho
Malaysia His. 1448−1625 CE Ma554	Papuan	5.33841e-221	160536	12 standard "right" populations + Burusho
Malaysia His. 1448−1625 CE Ma554	Pima	0	160536	12 standard "right" populations + Burusho
Malaysia His. 1448−1625 CE Ma554	Sardinian	0	160536	12 standard "right" populations + Burusho
Malaysia His. 1448−1625 CE Ma554	Yi	7.81431e-34	160536	12 standard "right" populations + Burusho
Malaysia His. 1505−1653 CE Ma555	Adygei	0	454560	12 standard "right" populations + Burusho
Malaysia His. 1505−1653 CE Ma555	Ami	8.69528e-09	454560	12 standard "right" populations + Burusho
Malaysia His. 1505−1653 CE Ma555	Burusho	0	454560	12 standard "right" populations + Burusho
Malaysia His. 1505−1653 CE Ma555	Druze	0	454560	12 standard "right" populations + Burusho
Malaysia His. 1505−1653 CE Ma555	Japanese	3.10179e-53	454560	12 standard "right" populations + Burusho
Malaysia His. 1505−1653 CE Ma555	Karitiana	0	454560	12 standard "right" populations + Burusho
Malaysia His. 1505−1653 CE Ma555	Onge	2.21556e-297	454560	12 standard "right" populations + Burusho
Malaysia His. 1505−1653 CE Ma555	Orcadian	0	454560	12 standard "right" populations + Burusho
Malaysia His. 1505−1653 CE Ma555	Papuan	0	454560	12 standard "right" populations + Burusho
Malaysia His. 1505−1653 CE Ma555	Pima	0	454560	12 standard "right" populations + Burusho
Malaysia His. 1505−1653 CE Ma555	Sardinian	0	454560	12 standard "right" populations + Burusho
Malaysia His. 1505−1653 CE Ma555	Yi	2.34826e-53	454560	12 standard "right" populations + Burusho
Thailand IA 236−338 CE Th519	Adygei	0	161828	12 standard "right" populations + Burusho
Thailand IA 236−338 CE Th519	Ami	7.21206e-19	161828	12 standard "right" populations + Burusho
Thailand IA 236−338 CE Th519	Burusho	0	161828	12 standard "right" populations + Burusho
Thailand IA 236−338 CE Th519	Druze	0	161828	12 standard "right" populations + Burusho
Thailand IA 236−338 CE Th519	Japanese	2.27067e-16	161828	12 standard "right" populations + Burusho
Thailand IA 236−338 CE Th519	Karitiana	0	161828	12 standard "right" populations + Burusho
Thailand IA 236−338 CE Th519	Onge	2.02172e-165	161828	12 standard "right" populations + Burusho
Thailand IA 236−338 CE Th519	Orcadian	0	161828	12 standard "right" populations + Burusho
Thailand IA 236−338 CE Th519	Papuan	2.77354e-175	161828	12 standard "right" populations + Burusho
Thailand IA 236−338 CE Th519	Pima	0	161828	12 standard "right" populations + Burusho
Thailand IA 236−338 CE Th519	Sardinian	0	161828	12 standard "right" populations + Burusho
Thailand IA 236−338 CE Th519	Yi	3.18179e-22	161828	12 standard "right" populations + Burusho
Thailand IA 215−344 CE Th521	Adygei	0	363350	12 standard "right" populations + Burusho
Thailand IA 215−344 CE Th521	Ami	1.0868e-25	363350	12 standard "right" populations + Burusho
Thailand IA 215−344 CE Th521	Burusho	0	363350	12 standard "right" populations + Burusho
Thailand IA 215−344 CE Th521	Druze	0	363350	12 standard "right" populations + Burusho
Thailand IA 215−344 CE Th521	Japanese	1.00599e-23	363350	12 standard "right" populations + Burusho
Thailand IA 215−344 CE Th521	Karitiana	0	363350	12 standard "right" populations + Burusho
Thailand IA 215−344 CE Th521	Onge	1.7133e-198	363350	12 standard "right" populations + Burusho
Thailand IA 215−344 CE Th521	Orcadian	0	363350	12 standard "right" populations + Burusho
Thailand IA 215−344 CE Th521	Papuan	1.72949e-203	363350	12 standard "right" populations + Burusho
Thailand IA 215−344 CE Th521	Pima	0	363350	12 standard "right" populations + Burusho
Thailand IA 215−344 CE Th521	Sardinian	0	363350	12 standard "right" populations + Burusho
Thailand IA 215−344 CE Th521	Yi	6.16482e-26	363350	12 standard "right" populations + Burusho
Thailand IA 238−376 CE Th530	Adygei	0	197829	12 standard "right" populations + Burusho
Thailand IA 238−376 CE Th530	Ami	2.80681e-22	197829	12 standard "right" populations + Burusho
Thailand IA 238−376 CE Th530	Burusho	0	197829	12 standard "right" populations + Burusho
Thailand IA 238−376 CE Th530	Druze	0	197829	12 standard "right" populations + Burusho
Thailand IA 238−376 CE Th530	Japanese	3.94912e-14	197829	12 standard "right" populations + Burusho
Thailand IA 238−376 CE Th530	Karitiana	0	197829	12 standard "right" populations + Burusho
Thailand IA 238−376 CE Th530	Onge	3.34464e-189	197829	12 standard "right" populations + Burusho
Thailand IA 238−376 CE Th530	Orcadian	0	197829	12 standard "right" populations + Burusho
Thailand IA 238−376 CE Th530	Papuan	8.14115e-177	197829	12 standard "right" populations + Burusho
Thailand IA 238−376 CE Th530	Pima	0	197829	12 standard "right" populations + Burusho
Thailand IA 238−376 CE Th530	Sardinian	0	197829	12 standard "right" populations + Burusho
Thailand IA 238−376 CE Th530	Yi	1.32727e-18	197829	12 standard "right" populations + Burusho
Thailand IA 259−419 CE Th531	Adygei	0	50870	12 standard "right" populations + Burusho
Thailand IA 259−419 CE Th531	Ami	1.27043e-09	50870	12 standard "right" populations + Burusho
Thailand IA 259−419 CE Th531	Burusho	0	50870	12 standard "right" populations + Burusho
Thailand IA 259−419 CE Th531	Druze	0	50870	12 standard "right" populations + Burusho
Thailand IA 259−419 CE Th531	Japanese	0.000870256	50870	12 standard "right" populations + Burusho
Thailand IA 259−419 CE Th531	Karitiana	2.00536e-284	50870	12 standard "right" populations + Burusho
Thailand IA 259−419 CE Th531	Onge	2.63052e-98	50870	12 standard "right" populations + Burusho
Thailand IA 259−419 CE Th531	Orcadian	0	50870	12 standard "right" populations + Burusho
Thailand IA 259−419 CE Th531	Papuan	6.34878e-103	50870	12 standard "right" populations + Burusho
Thailand IA 259−419 CE Th531	Pima	3.19204e-281	50870	12 standard "right" populations + Burusho
Thailand IA 259−419 CE Th531	Sardinian	0	50870	12 standard "right" populations + Burusho
Thailand IA 259−419 CE Th531	Yi	2.132e-06	50870	12 standard "right" populations + Burusho
Vietnam BA 386−206 BCE Vt779	Adygei	0	120624	12 standard "right" populations + Burusho
Vietnam BA 386−206 BCE Vt779	Ami	1.69394e-15	120624	12 standard "right" populations + Burusho
Vietnam BA 386−206 BCE Vt779	Burusho	0	120624	12 standard "right" populations + Burusho
Vietnam BA 386−206 BCE Vt779	Druze	0	120624	12 standard "right" populations + Burusho
Vietnam BA 386−206 BCE Vt779	Japanese	5.74401e-22	120624	12 standard "right" populations + Burusho
Vietnam BA 386−206 BCE Vt779	Karitiana	0	120624	12 standard "right" populations + Burusho
Vietnam BA 386−206 BCE Vt779	Onge	3.27627e-151	120624	12 standard "right" populations + Burusho
Vietnam BA 386−206 BCE Vt779	Orcadian	0	120624	12 standard "right" populations + Burusho
Vietnam BA 386−206 BCE Vt779	Papuan	6.5839e-168	120624	12 standard "right" populations + Burusho
Vietnam BA 386−206 BCE Vt779	Pima	0	120624	12 standard "right" populations + Burusho
Vietnam BA 386−206 BCE Vt779	Sardinian	0	120624	12 standard "right" populations + Burusho
Vietnam BA 386−206 BCE Vt779	Yi	9.22567e-21	120624	12 standard "right" populations + Burusho
Vietnam BA 389−207 BCE Vt781	Adygei	0	117324	12 standard "right" populations + Burusho
Vietnam BA 389−207 BCE Vt781	Ami	2.05365e-17	117324	12 standard "right" populations + Burusho
Vietnam BA 389−207 BCE Vt781	Burusho	0	117324	12 standard "right" populations + Burusho
Vietnam BA 389−207 BCE Vt781	Druze	0	117324	12 standard "right" populations + Burusho
Vietnam BA 389−207 BCE Vt781	Japanese	1.30887e-25	117324	12 standard "right" populations + Burusho
Vietnam BA 389−207 BCE Vt781	Karitiana	0	117324	12 standard "right" populations + Burusho
Vietnam BA 389−207 BCE Vt781	Onge	2.01541e-169	117324	12 standard "right" populations + Burusho
Vietnam BA 389−207 BCE Vt781	Orcadian	0	117324	12 standard "right" populations + Burusho
Vietnam BA 389−207 BCE Vt781	Papuan	1.67231e-186	117324	12 standard "right" populations + Burusho
Vietnam BA 389−207 BCE Vt781	Pima	0	117324	12 standard "right" populations + Burusho
Vietnam BA 389−207 BCE Vt781	Sardinian	0	117324	12 standard "right" populations + Burusho
Vietnam BA 389−207 BCE Vt781	Yi	8.23303e-29	117324	12 standard "right" populations + Burusho
Vietnam BA 350−54 BCE Vt796	Adygei	0	99574	12 standard "right" populations + Burusho
Vietnam BA 350−54 BCE Vt796	Ami	1.18504e-10	99574	12 standard "right" populations + Burusho
Vietnam BA 350−54 BCE Vt796	Burusho	0	99574	12 standard "right" populations + Burusho
Vietnam BA 350−54 BCE Vt796	Druze	0	99574	12 standard "right" populations + Burusho
Vietnam BA 350−54 BCE Vt796	Japanese	5.3116e-15	99574	12 standard "right" populations + Burusho
Vietnam BA 350−54 BCE Vt796	Karitiana	0	99574	12 standard "right" populations + Burusho
Vietnam BA 350−54 BCE Vt796	Onge	5.09853e-156	99574	12 standard "right" populations + Burusho
Vietnam BA 350−54 BCE Vt796	Orcadian	0	99574	12 standard "right" populations + Burusho
Vietnam BA 350−54 BCE Vt796	Papuan	5.31431e-171	99574	12 standard "right" populations + Burusho
Vietnam BA 350−54 BCE Vt796	Pima	0	99574	12 standard "right" populations + Burusho
Vietnam BA 350−54 BCE Vt796	Sardinian	0	99574	12 standard "right" populations + Burusho
Vietnam BA 350−54 BCE Vt796	Yi	3.73397e-16	99574	12 standard "right" populations + Burusho
Vietnam BA 391−208 BCE Vt808	Adygei	0	98332	12 standard "right" populations + Burusho
Vietnam BA 391−208 BCE Vt808	Ami	2.36771e-20	98332	12 standard "right" populations + Burusho
Vietnam BA 391−208 BCE Vt808	Burusho	0	98332	12 standard "right" populations + Burusho
Vietnam BA 391−208 BCE Vt808	Druze	0	98332	12 standard "right" populations + Burusho
Vietnam BA 391−208 BCE Vt808	Japanese	3.17735e-26	98332	12 standard "right" populations + Burusho
Vietnam BA 391−208 BCE Vt808	Karitiana	0	98332	12 standard "right" populations + Burusho
Vietnam BA 391−208 BCE Vt808	Onge	3.35532e-132	98332	12 standard "right" populations + Burusho
Vietnam BA 391−208 BCE Vt808	Orcadian	0	98332	12 standard "right" populations + Burusho
Vietnam BA 391−208 BCE Vt808	Papuan	1.7966e-154	98332	12 standard "right" populations + Burusho
Vietnam BA 391−208 BCE Vt808	Pima	0	98332	12 standard "right" populations + Burusho
Vietnam BA 391−208 BCE Vt808	Sardinian	0	98332	12 standard "right" populations + Burusho
Vietnam BA 391−208 BCE Vt808	Yi	1.64943e-28	98332	12 standard "right" populations + Burusho
Vietnam BA 100 BCE−100 CE I2497	Adygei	0	504891	12 standard "right" populations + Burusho
Vietnam BA 100 BCE−100 CE I2497	Ami	1.45511e-08	504891	12 standard "right" populations + Burusho
Vietnam BA 100 BCE−100 CE I2497	Burusho	0	504891	12 standard "right" populations + Burusho
Vietnam BA 100 BCE−100 CE I2497	Druze	0	504891	12 standard "right" populations + Burusho
Vietnam BA 100 BCE−100 CE I2497	Japanese	1.16419e-20	504891	12 standard "right" populations + Burusho
Vietnam BA 100 BCE−100 CE I2497	Karitiana	0	504891	12 standard "right" populations + Burusho
Vietnam BA 100 BCE−100 CE I2497	Onge	7.94087e-302	504891	12 standard "right" populations + Burusho
Vietnam BA 100 BCE−100 CE I2497	Orcadian	0	504891	12 standard "right" populations + Burusho
Vietnam BA 100 BCE−100 CE I2497	Papuan	0	504891	12 standard "right" populations + Burusho
Vietnam BA 100 BCE−100 CE I2497	Pima	0	504891	12 standard "right" populations + Burusho
Vietnam BA 100 BCE−100 CE I2497	Sardinian	0	504891	12 standard "right" populations + Burusho
Vietnam BA 100 BCE−100 CE I2497	Yi	7.78876e-25	504891	12 standard "right" populations + Burusho
Vietnam BA 44 BCE...61 CE I2948	Adygei	0	64038	12 standard "right" populations + Burusho
Vietnam BA 44 BCE...61 CE I2948	Ami	0.000846453	64038	12 standard "right" populations + Burusho
Vietnam BA 44 BCE...61 CE I2948	Burusho	0	64038	12 standard "right" populations + Burusho
Vietnam BA 44 BCE...61 CE I2948	Druze	0	64038	12 standard "right" populations + Burusho
Vietnam BA 44 BCE...61 CE I2948	Japanese	2.31529e-05	64038	12 standard "right" populations + Burusho
Vietnam BA 44 BCE...61 CE I2948	Karitiana	0	64038	12 standard "right" populations + Burusho
Vietnam BA 44 BCE...61 CE I2948	Onge	1.76377e-132	64038	12 standard "right" populations + Burusho
Vietnam BA 44 BCE...61 CE I2948	Orcadian	0	64038	12 standard "right" populations + Burusho
Vietnam BA 44 BCE...61 CE I2948	Papuan	1.71389e-141	64038	12 standard "right" populations + Burusho
Vietnam BA 44 BCE...61 CE I2948	Pima	0	64038	12 standard "right" populations + Burusho
Vietnam BA 44 BCE...61 CE I2948	Sardinian	0	64038	12 standard "right" populations + Burusho
Vietnam BA 44 BCE...61 CE I2948	Yi	1.44939e-06	64038	12 standard "right" populations + Burusho
Vietnam LN 2500−1500 BCE Vt880	Adygei	0	99297	12 standard "right" populations + Burusho
Vietnam LN 2500−1500 BCE Vt880	Ami	5.91339e-33	99297	12 standard "right" populations + Burusho
Vietnam LN 2500−1500 BCE Vt880	Burusho	0	99297	12 standard "right" populations + Burusho
Vietnam LN 2500−1500 BCE Vt880	Druze	0	99297	12 standard "right" populations + Burusho
Vietnam LN 2500−1500 BCE Vt880	Japanese	1.11991e-40	99297	12 standard "right" populations + Burusho
Vietnam LN 2500−1500 BCE Vt880	Karitiana	0	99297	12 standard "right" populations + Burusho
Vietnam LN 2500−1500 BCE Vt880	Onge	4.82151e-80	99297	12 standard "right" populations + Burusho
Vietnam LN 2500−1500 BCE Vt880	Orcadian	0	99297	12 standard "right" populations + Burusho
Vietnam LN 2500−1500 BCE Vt880	Papuan	2.59786e-84	99297	12 standard "right" populations + Burusho
Vietnam LN 2500−1500 BCE Vt880	Pima	0	99297	12 standard "right" populations + Burusho
Vietnam LN 2500−1500 BCE Vt880	Sardinian	0	99297	12 standard "right" populations + Burusho
Vietnam LN 2500−1500 BCE Vt880	Yi	7.62425e-44	99297	12 standard "right" populations + Burusho
Vietnam LN 399−209 BCE Vt777	Adygei	0	134066	12 standard "right" populations + Burusho
Vietnam LN 399−209 BCE Vt777	Ami	1.90275e-18	134066	12 standard "right" populations + Burusho
Vietnam LN 399−209 BCE Vt777	Burusho	0	134066	12 standard "right" populations + Burusho
Vietnam LN 399−209 BCE Vt777	Druze	0	134066	12 standard "right" populations + Burusho
Vietnam LN 399−209 BCE Vt777	Japanese	5.5121e-26	134066	12 standard "right" populations + Burusho
Vietnam LN 399−209 BCE Vt777	Karitiana	0	134066	12 standard "right" populations + Burusho
Vietnam LN 399−209 BCE Vt777	Onge	5.7481e-150	134066	12 standard "right" populations + Burusho
Vietnam LN 399−209 BCE Vt777	Orcadian	0	134066	12 standard "right" populations + Burusho
Vietnam LN 399−209 BCE Vt777	Papuan	1.39004e-161	134066	12 standard "right" populations + Burusho
Vietnam LN 399−209 BCE Vt777	Pima	0	134066	12 standard "right" populations + Burusho
Vietnam LN 399−209 BCE Vt777	Sardinian	0	134066	12 standard "right" populations + Burusho
Vietnam LN 399−209 BCE Vt777	Yi	5.17901e-27	134066	12 standard "right" populations + Burusho
Vietnam LN 800−551 BCE Vt778	Adygei	0	150171	12 standard "right" populations + Burusho
Vietnam LN 800−551 BCE Vt778	Ami	2.17243e-21	150171	12 standard "right" populations + Burusho
Vietnam LN 800−551 BCE Vt778	Burusho	0	150171	12 standard "right" populations + Burusho
Vietnam LN 800−551 BCE Vt778	Druze	0	150171	12 standard "right" populations + Burusho
Vietnam LN 800−551 BCE Vt778	Japanese	1.33629e-18	150171	12 standard "right" populations + Burusho
Vietnam LN 800−551 BCE Vt778	Karitiana	0	150171	12 standard "right" populations + Burusho
Vietnam LN 800−551 BCE Vt778	Onge	1.49607e-153	150171	12 standard "right" populations + Burusho
Vietnam LN 800−551 BCE Vt778	Orcadian	0	150171	12 standard "right" populations + Burusho
Vietnam LN 800−551 BCE Vt778	Papuan	2.06566e-150	150171	12 standard "right" populations + Burusho
Vietnam LN 800−551 BCE Vt778	Pima	0	150171	12 standard "right" populations + Burusho
Vietnam LN 800−551 BCE Vt778	Sardinian	0	150171	12 standard "right" populations + Burusho
Vietnam LN 800−551 BCE Vt778	Yi	1.95061e-23	150171	12 standard "right" populations + Burusho
Vietnam LN 2343−2049 BCE Vt833	Adygei	0	115580	12 standard "right" populations + Burusho
Vietnam LN 2343−2049 BCE Vt833	Ami	3.90989e-30	115580	12 standard "right" populations + Burusho
Vietnam LN 2343−2049 BCE Vt833	Burusho	0	115580	12 standard "right" populations + Burusho
Vietnam LN 2343−2049 BCE Vt833	Druze	0	115580	12 standard "right" populations + Burusho
Vietnam LN 2343−2049 BCE Vt833	Japanese	8.2709e-30	115580	12 standard "right" populations + Burusho
Vietnam LN 2343−2049 BCE Vt833	Karitiana	0	115580	12 standard "right" populations + Burusho
Vietnam LN 2343−2049 BCE Vt833	Onge	9.48324e-105	115580	12 standard "right" populations + Burusho
Vietnam LN 2343−2049 BCE Vt833	Orcadian	0	115580	12 standard "right" populations + Burusho
Vietnam LN 2343−2049 BCE Vt833	Papuan	9.27947e-137	115580	12 standard "right" populations + Burusho
Vietnam LN 2343−2049 BCE Vt833	Pima	0	115580	12 standard "right" populations + Burusho
Vietnam LN 2343−2049 BCE Vt833	Sardinian	0	115580	12 standard "right" populations + Burusho
Vietnam LN 2343−2049 BCE Vt833	Yi	6.24236e-41	115580	12 standard "right" populations + Burusho
Vietnam N 2200−1600 BCE I0626	Adygei	0	56444	12 standard "right" populations + Burusho
Vietnam N 2200−1600 BCE I0626	Ami	7.28024e-23	56444	12 standard "right" populations + Burusho
Vietnam N 2200−1600 BCE I0626	Burusho	4.40099e-284	56444	12 standard "right" populations + Burusho
Vietnam N 2200−1600 BCE I0626	Druze	0	56444	12 standard "right" populations + Burusho
Vietnam N 2200−1600 BCE I0626	Japanese	1.66269e-24	56444	12 standard "right" populations + Burusho
Vietnam N 2200−1600 BCE I0626	Karitiana	0	56444	12 standard "right" populations + Burusho
Vietnam N 2200−1600 BCE I0626	Onge	6.38795e-76	56444	12 standard "right" populations + Burusho
Vietnam N 2200−1600 BCE I0626	Orcadian	0	56444	12 standard "right" populations + Burusho
Vietnam N 2200−1600 BCE I0626	Papuan	3.33742e-68	56444	12 standard "right" populations + Burusho
Vietnam N 2200−1600 BCE I0626	Pima	7.28643e-300	56444	12 standard "right" populations + Burusho
Vietnam N 2200−1600 BCE I0626	Sardinian	0	56444	12 standard "right" populations + Burusho
Vietnam N 2200−1600 BCE I0626	Yi	2.01838e-23	56444	12 standard "right" populations + Burusho
Vietnam N 2133−1892 BCE I0627	Adygei	0	122732	12 standard "right" populations + Burusho
Vietnam N 2133−1892 BCE I0627	Ami	4.98383e-27	122732	12 standard "right" populations + Burusho
Vietnam N 2133−1892 BCE I0627	Burusho	0	122732	12 standard "right" populations + Burusho
Vietnam N 2133−1892 BCE I0627	Druze	0	122732	12 standard "right" populations + Burusho
Vietnam N 2133−1892 BCE I0627	Japanese	2.26694e-21	122732	12 standard "right" populations + Burusho
Vietnam N 2133−1892 BCE I0627	Karitiana	0	122732	12 standard "right" populations + Burusho
Vietnam N 2133−1892 BCE I0627	Onge	1.23597e-108	122732	12 standard "right" populations + Burusho
Vietnam N 2133−1892 BCE I0627	Orcadian	0	122732	12 standard "right" populations + Burusho
Vietnam N 2133−1892 BCE I0627	Papuan	5.73792e-118	122732	12 standard "right" populations + Burusho
Vietnam N 2133−1892 BCE I0627	Pima	0	122732	12 standard "right" populations + Burusho
Vietnam N 2133−1892 BCE I0627	Sardinian	0	122732	12 standard "right" populations + Burusho
Vietnam N 2133−1892 BCE I0627	Yi	2.13345e-29	122732	12 standard "right" populations + Burusho
Vietnam N 1889−1742 BCE I1859	Adygei	0	64835	12 standard "right" populations + Burusho
Vietnam N 1889−1742 BCE I1859	Ami	6.20732e-20	64835	12 standard "right" populations + Burusho
Vietnam N 1889−1742 BCE I1859	Burusho	0	64835	12 standard "right" populations + Burusho
Vietnam N 1889−1742 BCE I1859	Druze	0	64835	12 standard "right" populations + Burusho
Vietnam N 1889−1742 BCE I1859	Japanese	2.90362e-20	64835	12 standard "right" populations + Burusho
Vietnam N 1889−1742 BCE I1859	Karitiana	0	64835	12 standard "right" populations + Burusho
Vietnam N 1889−1742 BCE I1859	Onge	4.1506e-86	64835	12 standard "right" populations + Burusho
Vietnam N 1889−1742 BCE I1859	Orcadian	0	64835	12 standard "right" populations + Burusho
Vietnam N 1889−1742 BCE I1859	Papuan	1.14625e-99	64835	12 standard "right" populations + Burusho
Vietnam N 1889−1742 BCE I1859	Pima	0	64835	12 standard "right" populations + Burusho
Vietnam N 1889−1742 BCE I1859	Sardinian	0	64835	12 standard "right" populations + Burusho
Vietnam N 1889−1742 BCE I1859	Yi	9.82009e-19	64835	12 standard "right" populations + Burusho
Vietnam N 1872−1636 BCE I2731	Adygei	0	64564	12 standard "right" populations + Burusho
Vietnam N 1872−1636 BCE I2731	Ami	1.32079e-28	64564	12 standard "right" populations + Burusho
Vietnam N 1872−1636 BCE I2731	Burusho	1.78295e-295	64564	12 standard "right" populations + Burusho
Vietnam N 1872−1636 BCE I2731	Druze	0	64564	12 standard "right" populations + Burusho
Vietnam N 1872−1636 BCE I2731	Japanese	5.48236e-27	64564	12 standard "right" populations + Burusho
Vietnam N 1872−1636 BCE I2731	Karitiana	0	64564	12 standard "right" populations + Burusho
Vietnam N 1872−1636 BCE I2731	Onge	8.63638e-80	64564	12 standard "right" populations + Burusho
Vietnam N 1872−1636 BCE I2731	Orcadian	0	64564	12 standard "right" populations + Burusho
Vietnam N 1872−1636 BCE I2731	Papuan	7.33737e-90	64564	12 standard "right" populations + Burusho
Vietnam N 1872−1636 BCE I2731	Pima	0	64564	12 standard "right" populations + Burusho
Vietnam N 1872−1636 BCE I2731	Sardinian	0	64564	12 standard "right" populations + Burusho
Vietnam N 1872−1636 BCE I2731	Yi	5.86221e-28	64564	12 standard "right" populations + Burusho
Vietnam N 2200−1600 BCE I2947	Adygei	0	53063	12 standard "right" populations + Burusho
Vietnam N 2200−1600 BCE I2947	Ami	2.68358e-21	53063	12 standard "right" populations + Burusho
Vietnam N 2200−1600 BCE I2947	Burusho	2.07334e-290	53063	12 standard "right" populations + Burusho
Vietnam N 2200−1600 BCE I2947	Druze	0	53063	12 standard "right" populations + Burusho
Vietnam N 2200−1600 BCE I2947	Japanese	3.01491e-22	53063	12 standard "right" populations + Burusho
Vietnam N 2200−1600 BCE I2947	Karitiana	0	53063	12 standard "right" populations + Burusho
Vietnam N 2200−1600 BCE I2947	Onge	1.78107e-52	53063	12 standard "right" populations + Burusho
Vietnam N 2200−1600 BCE I2947	Orcadian	0	53063	12 standard "right" populations + Burusho
Vietnam N 2200−1600 BCE I2947	Papuan	2.05438e-84	53063	12 standard "right" populations + Burusho
Vietnam N 2200−1600 BCE I2947	Pima	1.62587e-260	53063	12 standard "right" populations + Burusho
Vietnam N 2200−1600 BCE I2947	Sardinian	0	53063	12 standard "right" populations + Burusho
Vietnam N 2200−1600 BCE I2947	Yi	1.66103e-28	53063	12 standard "right" populations + Burusho
Vietnam His. 1641−1950 CE Vt719	Adygei	0	243266	12 standard "right" populations + Burusho
Vietnam His. 1641−1950 CE Vt719	Ami	0.00511901	243266	12 standard "right" populations + Burusho
Vietnam His. 1641−1950 CE Vt719	Burusho	0	243266	12 standard "right" populations + Burusho
Vietnam His. 1641−1950 CE Vt719	Druze	0	243266	12 standard "right" populations + Burusho
Vietnam His. 1641−1950 CE Vt719	Japanese	3.51903e-12	243266	12 standard "right" populations + Burusho
Vietnam His. 1641−1950 CE Vt719	Karitiana	0	243266	12 standard "right" populations + Burusho
Vietnam His. 1641−1950 CE Vt719	Onge	9.72133e-258	243266	12 standard "right" populations + Burusho
Vietnam His. 1641−1950 CE Vt719	Orcadian	0	243266	12 standard "right" populations + Burusho
Vietnam His. 1641−1950 CE Vt719	Papuan	1.49126e-253	243266	12 standard "right" populations + Burusho
Vietnam His. 1641−1950 CE Vt719	Pima	0	243266	12 standard "right" populations + Burusho
Vietnam His. 1641−1950 CE Vt719	Sardinian	0	243266	12 standard "right" populations + Burusho
Vietnam His. 1641−1950 CE Vt719	Yi	3.79406e-10	243266	12 standard "right" populations + Burusho
Cambodia PH 78−234 CE I1680	Adygei	0	66017	12 standard "right" populations + Irula
Cambodia PH 78−234 CE I1680	Ami	2.66211e-73	66017	12 standard "right" populations + Irula
Cambodia PH 78−234 CE I1680	Druze	0	66017	12 standard "right" populations + Irula
Cambodia PH 78−234 CE I1680	Irula	1.51877e-91	66017	12 standard "right" populations + Irula
Cambodia PH 78−234 CE I1680	Japanese	1.35816e-84	66017	12 standard "right" populations + Irula
Cambodia PH 78−234 CE I1680	Karitiana	0	66017	12 standard "right" populations + Irula
Cambodia PH 78−234 CE I1680	Onge	2.85372e-53	66017	12 standard "right" populations + Irula
Cambodia PH 78−234 CE I1680	Orcadian	0	66017	12 standard "right" populations + Irula
Cambodia PH 78−234 CE I1680	Papuan	7.05538e-53	66017	12 standard "right" populations + Irula
Cambodia PH 78−234 CE I1680	Pima	0	66017	12 standard "right" populations + Irula
Cambodia PH 78−234 CE I1680	Sardinian	0	66017	12 standard "right" populations + Irula
Cambodia PH 78−234 CE I1680	Yi	4.76652e-87	66017	12 standard "right" populations + Irula
Laos BA 459−231 BCE La727	Adygei	0	313404	12 standard "right" populations + Irula
Laos BA 459−231 BCE La727	Ami	2.17513e-46	313404	12 standard "right" populations + Irula
Laos BA 459−231 BCE La727	Druze	0	313404	12 standard "right" populations + Irula
Laos BA 459−231 BCE La727	Irula	0	313404	12 standard "right" populations + Irula
Laos BA 459−231 BCE La727	Japanese	1.09058e-52	313404	12 standard "right" populations + Irula
Laos BA 459−231 BCE La727	Karitiana	0	313404	12 standard "right" populations + Irula
Laos BA 459−231 BCE La727	Onge	1.13761e-194	313404	12 standard "right" populations + Irula
Laos BA 459−231 BCE La727	Orcadian	0	313404	12 standard "right" populations + Irula
Laos BA 459−231 BCE La727	Papuan	3.48837e-166	313404	12 standard "right" populations + Irula
Laos BA 459−231 BCE La727	Pima	0	313404	12 standard "right" populations + Irula
Laos BA 459−231 BCE La727	Sardinian	0	313404	12 standard "right" populations + Irula
Laos BA 459−231 BCE La727	Yi	3.544e-61	313404	12 standard "right" populations + Irula
Laos LN/BA 1125−926 BCE La364	Adygei	0	809520	12 standard "right" populations + Irula
Laos LN/BA 1125−926 BCE La364	Ami	6.09283e-39	809520	12 standard "right" populations + Irula
Laos LN/BA 1125−926 BCE La364	Druze	0	809520	12 standard "right" populations + Irula
Laos LN/BA 1125−926 BCE La364	Irula	0	809520	12 standard "right" populations + Irula
Laos LN/BA 1125−926 BCE La364	Japanese	3.82111e-42	809520	12 standard "right" populations + Irula
Laos LN/BA 1125−926 BCE La364	Karitiana	0	809520	12 standard "right" populations + Irula
Laos LN/BA 1125−926 BCE La364	Onge	2.29347e-269	809520	12 standard "right" populations + Irula
Laos LN/BA 1125−926 BCE La364	Orcadian	0	809520	12 standard "right" populations + Irula
Laos LN/BA 1125−926 BCE La364	Papuan	3.35382e-227	809520	12 standard "right" populations + Irula
Laos LN/BA 1125−926 BCE La364	Pima	0	809520	12 standard "right" populations + Irula
Laos LN/BA 1125−926 BCE La364	Sardinian	0	809520	12 standard "right" populations + Irula
Laos LN/BA 1125−926 BCE La364	Yi	4.05802e-49	809520	12 standard "right" populations + Irula
Malaysia LN 744−398 BCE Ma912	Adygei	0	885225	12 standard "right" populations + Irula
Malaysia LN 744−398 BCE Ma912	Ami	8.09453e-54	885225	12 standard "right" populations + Irula
Malaysia LN 744−398 BCE Ma912	Druze	0	885225	12 standard "right" populations + Irula
Malaysia LN 744−398 BCE Ma912	Irula	0	885225	12 standard "right" populations + Irula
Malaysia LN 744−398 BCE Ma912	Japanese	2.58814e-62	885225	12 standard "right" populations + Irula
Malaysia LN 744−398 BCE Ma912	Karitiana	0	885225	12 standard "right" populations + Irula
Malaysia LN 744−398 BCE Ma912	Onge	2.16597e-239	885225	12 standard "right" populations + Irula
Malaysia LN 744−398 BCE Ma912	Orcadian	0	885225	12 standard "right" populations + Irula
Malaysia LN 744−398 BCE Ma912	Papuan	2.21923e-205	885225	12 standard "right" populations + Irula
Malaysia LN 744−398 BCE Ma912	Pima	0	885225	12 standard "right" populations + Irula
Malaysia LN 744−398 BCE Ma912	Sardinian	0	885225	12 standard "right" populations + Irula
Malaysia LN 744−398 BCE Ma912	Yi	5.20904e-69	885225	12 standard "right" populations + Irula
Malaysia His. 1448−1625 CE Ma554	Adygei	0	160536	12 standard "right" populations + Irula
Malaysia His. 1448−1625 CE Ma554	Ami	3.47871e-13	160536	12 standard "right" populations + Irula
Malaysia His. 1448−1625 CE Ma554	Druze	0	160536	12 standard "right" populations + Irula
Malaysia His. 1448−1625 CE Ma554	Irula	0	160536	12 standard "right" populations + Irula
Malaysia His. 1448−1625 CE Ma554	Japanese	4.60065e-45	160536	12 standard "right" populations + Irula
Malaysia His. 1448−1625 CE Ma554	Karitiana	0	160536	12 standard "right" populations + Irula
Malaysia His. 1448−1625 CE Ma554	Onge	1.51996e-226	160536	12 standard "right" populations + Irula
Malaysia His. 1448−1625 CE Ma554	Orcadian	0	160536	12 standard "right" populations + Irula
Malaysia His. 1448−1625 CE Ma554	Papuan	1.63432e-232	160536	12 standard "right" populations + Irula
Malaysia His. 1448−1625 CE Ma554	Pima	0	160536	12 standard "right" populations + Irula
Malaysia His. 1448−1625 CE Ma554	Sardinian	0	160536	12 standard "right" populations + Irula
Malaysia His. 1448−1625 CE Ma554	Yi	4.5443e-33	160536	12 standard "right" populations + Irula
Malaysia His. 1505−1653 CE Ma555	Adygei	0	454559	12 standard "right" populations + Irula
Malaysia His. 1505−1653 CE Ma555	Ami	3.66034e-08	454559	12 standard "right" populations + Irula
Malaysia His. 1505−1653 CE Ma555	Druze	0	454559	12 standard "right" populations + Irula
Malaysia His. 1505−1653 CE Ma555	Irula	0	454559	12 standard "right" populations + Irula
Malaysia His. 1505−1653 CE Ma555	Japanese	1.46099e-51	454559	12 standard "right" populations + Irula
Malaysia His. 1505−1653 CE Ma555	Karitiana	0	454559	12 standard "right" populations + Irula
Malaysia His. 1505−1653 CE Ma555	Onge	0	454559	12 standard "right" populations + Irula
Malaysia His. 1505−1653 CE Ma555	Orcadian	0	454559	12 standard "right" populations + Irula
Malaysia His. 1505−1653 CE Ma555	Papuan	0	454559	12 standard "right" populations + Irula
Malaysia His. 1505−1653 CE Ma555	Pima	0	454559	12 standard "right" populations + Irula
Malaysia His. 1505−1653 CE Ma555	Sardinian	0	454559	12 standard "right" populations + Irula
Malaysia His. 1505−1653 CE Ma555	Yi	4.22997e-51	454559	12 standard "right" populations + Irula
Thailand IA 236−338 CE Th519	Adygei	0	161827	12 standard "right" populations + Irula
Thailand IA 236−338 CE Th519	Ami	6.29314e-19	161827	12 standard "right" populations + Irula
Thailand IA 236−338 CE Th519	Druze	0	161827	12 standard "right" populations + Irula
Thailand IA 236−338 CE Th519	Irula	0	161827	12 standard "right" populations + Irula
Thailand IA 236−338 CE Th519	Japanese	4.65371e-17	161827	12 standard "right" populations + Irula
Thailand IA 236−338 CE Th519	Karitiana	0	161827	12 standard "right" populations + Irula
Thailand IA 236−338 CE Th519	Onge	9.64076e-191	161827	12 standard "right" populations + Irula
Thailand IA 236−338 CE Th519	Orcadian	0	161827	12 standard "right" populations + Irula
Thailand IA 236−338 CE Th519	Papuan	4.62743e-181	161827	12 standard "right" populations + Irula
Thailand IA 236−338 CE Th519	Pima	0	161827	12 standard "right" populations + Irula
Thailand IA 236−338 CE Th519	Sardinian	0	161827	12 standard "right" populations + Irula
Thailand IA 236−338 CE Th519	Yi	3.14516e-23	161827	12 standard "right" populations + Irula
Thailand IA 215−344 CE Th521	Adygei	0	363349	12 standard "right" populations + Irula
Thailand IA 215−344 CE Th521	Ami	1.14747e-25	363349	12 standard "right" populations + Irula
Thailand IA 215−344 CE Th521	Druze	0	363349	12 standard "right" populations + Irula
Thailand IA 215−344 CE Th521	Irula	0	363349	12 standard "right" populations + Irula
Thailand IA 215−344 CE Th521	Japanese	6.82906e-25	363349	12 standard "right" populations + Irula
Thailand IA 215−344 CE Th521	Karitiana	0	363349	12 standard "right" populations + Irula
Thailand IA 215−344 CE Th521	Onge	4.84853e-257	363349	12 standard "right" populations + Irula
Thailand IA 215−344 CE Th521	Orcadian	0	363349	12 standard "right" populations + Irula
Thailand IA 215−344 CE Th521	Papuan	4.40836e-220	363349	12 standard "right" populations + Irula
Thailand IA 215−344 CE Th521	Pima	0	363349	12 standard "right" populations + Irula
Thailand IA 215−344 CE Th521	Sardinian	0	363349	12 standard "right" populations + Irula
Thailand IA 215−344 CE Th521	Yi	1.33072e-26	363349	12 standard "right" populations + Irula
Thailand IA 238−376 CE Th530	Adygei	0	197828	12 standard "right" populations + Irula
Thailand IA 238−376 CE Th530	Ami	3.05968e-22	197828	12 standard "right" populations + Irula
Thailand IA 238−376 CE Th530	Druze	0	197828	12 standard "right" populations + Irula
Thailand IA 238−376 CE Th530	Irula	0	197828	12 standard "right" populations + Irula
Thailand IA 238−376 CE Th530	Japanese	3.73024e-14	197828	12 standard "right" populations + Irula
Thailand IA 238−376 CE Th530	Karitiana	0	197828	12 standard "right" populations + Irula
Thailand IA 238−376 CE Th530	Onge	3.50424e-231	197828	12 standard "right" populations + Irula
Thailand IA 238−376 CE Th530	Orcadian	0	197828	12 standard "right" populations + Irula
Thailand IA 238−376 CE Th530	Papuan	9.25979e-189	197828	12 standard "right" populations + Irula
Thailand IA 238−376 CE Th530	Pima	0	197828	12 standard "right" populations + Irula
Thailand IA 238−376 CE Th530	Sardinian	0	197828	12 standard "right" populations + Irula
Thailand IA 238−376 CE Th530	Yi	1.45885e-18	197828	12 standard "right" populations + Irula
Thailand IA 259−419 CE Th531	Adygei	0	50870	12 standard "right" populations + Irula
Thailand IA 259−419 CE Th531	Ami	3.37827e-10	50870	12 standard "right" populations + Irula
Thailand IA 259−419 CE Th531	Druze	0	50870	12 standard "right" populations + Irula
Thailand IA 259−419 CE Th531	Irula	1.00956e-204	50870	12 standard "right" populations + Irula
Thailand IA 259−419 CE Th531	Japanese	0.00064669	50870	12 standard "right" populations + Irula
Thailand IA 259−419 CE Th531	Karitiana	2.1423e-284	50870	12 standard "right" populations + Irula
Thailand IA 259−419 CE Th531	Onge	1.41564e-130	50870	12 standard "right" populations + Irula
Thailand IA 259−419 CE Th531	Orcadian	0	50870	12 standard "right" populations + Irula
Thailand IA 259−419 CE Th531	Papuan	3.30319e-112	50870	12 standard "right" populations + Irula
Thailand IA 259−419 CE Th531	Pima	9.56585e-281	50870	12 standard "right" populations + Irula
Thailand IA 259−419 CE Th531	Sardinian	0	50870	12 standard "right" populations + Irula
Thailand IA 259−419 CE Th531	Yi	1.40122e-06	50870	12 standard "right" populations + Irula
Vietnam BA 386−206 BCE Vt779	Adygei	0	120623	12 standard "right" populations + Irula
Vietnam BA 386−206 BCE Vt779	Ami	5.52464e-14	120623	12 standard "right" populations + Irula
Vietnam BA 386−206 BCE Vt779	Druze	0	120623	12 standard "right" populations + Irula
Vietnam BA 386−206 BCE Vt779	Irula	0	120623	12 standard "right" populations + Irula
Vietnam BA 386−206 BCE Vt779	Japanese	2.9706e-20	120623	12 standard "right" populations + Irula
Vietnam BA 386−206 BCE Vt779	Karitiana	0	120623	12 standard "right" populations + Irula
Vietnam BA 386−206 BCE Vt779	Onge	3.34452e-180	120623	12 standard "right" populations + Irula
Vietnam BA 386−206 BCE Vt779	Orcadian	0	120623	12 standard "right" populations + Irula
Vietnam BA 386−206 BCE Vt779	Papuan	1.07804e-179	120623	12 standard "right" populations + Irula
Vietnam BA 386−206 BCE Vt779	Pima	0	120623	12 standard "right" populations + Irula
Vietnam BA 386−206 BCE Vt779	Sardinian	0	120623	12 standard "right" populations + Irula
Vietnam BA 386−206 BCE Vt779	Yi	2.27776e-18	120623	12 standard "right" populations + Irula
Vietnam BA 389−207 BCE Vt781	Adygei	0	117323	12 standard "right" populations + Irula
Vietnam BA 389−207 BCE Vt781	Ami	2.51644e-17	117323	12 standard "right" populations + Irula
Vietnam BA 389−207 BCE Vt781	Druze	0	117323	12 standard "right" populations + Irula
Vietnam BA 389−207 BCE Vt781	Irula	0	117323	12 standard "right" populations + Irula
Vietnam BA 389−207 BCE Vt781	Japanese	6.3007e-25	117323	12 standard "right" populations + Irula
Vietnam BA 389−207 BCE Vt781	Karitiana	0	117323	12 standard "right" populations + Irula
Vietnam BA 389−207 BCE Vt781	Onge	4.48897e-237	117323	12 standard "right" populations + Irula
Vietnam BA 389−207 BCE Vt781	Orcadian	0	117323	12 standard "right" populations + Irula
Vietnam BA 389−207 BCE Vt781	Papuan	3.43267e-204	117323	12 standard "right" populations + Irula
Vietnam BA 389−207 BCE Vt781	Pima	0	117323	12 standard "right" populations + Irula
Vietnam BA 389−207 BCE Vt781	Sardinian	0	117323	12 standard "right" populations + Irula
Vietnam BA 389−207 BCE Vt781	Yi	3.50322e-28	117323	12 standard "right" populations + Irula
Vietnam BA 350−54 BCE Vt796	Adygei	0	99573	12 standard "right" populations + Irula
Vietnam BA 350−54 BCE Vt796	Ami	1.85764e-10	99573	12 standard "right" populations + Irula
Vietnam BA 350−54 BCE Vt796	Druze	0	99573	12 standard "right" populations + Irula
Vietnam BA 350−54 BCE Vt796	Irula	0	99573	12 standard "right" populations + Irula
Vietnam BA 350−54 BCE Vt796	Japanese	7.09082e-14	99573	12 standard "right" populations + Irula
Vietnam BA 350−54 BCE Vt796	Karitiana	0	99573	12 standard "right" populations + Irula
Vietnam BA 350−54 BCE Vt796	Onge	3.07264e-192	99573	12 standard "right" populations + Irula
Vietnam BA 350−54 BCE Vt796	Orcadian	0	99573	12 standard "right" populations + Irula
Vietnam BA 350−54 BCE Vt796	Papuan	2.45832e-179	99573	12 standard "right" populations + Irula
Vietnam BA 350−54 BCE Vt796	Pima	0	99573	12 standard "right" populations + Irula
Vietnam BA 350−54 BCE Vt796	Sardinian	0	99573	12 standard "right" populations + Irula
Vietnam BA 350−54 BCE Vt796	Yi	4.60524e-15	99573	12 standard "right" populations + Irula
Vietnam BA 391−208 BCE Vt808	Adygei	0	98330	12 standard "right" populations + Irula
Vietnam BA 391−208 BCE Vt808	Ami	1.54593e-20	98330	12 standard "right" populations + Irula
Vietnam BA 391−208 BCE Vt808	Druze	0	98330	12 standard "right" populations + Irula
Vietnam BA 391−208 BCE Vt808	Irula	5.1153e-285	98330	12 standard "right" populations + Irula
Vietnam BA 391−208 BCE Vt808	Japanese	8.83289e-27	98330	12 standard "right" populations + Irula
Vietnam BA 391−208 BCE Vt808	Karitiana	0	98330	12 standard "right" populations + Irula
Vietnam BA 391−208 BCE Vt808	Onge	4.19272e-163	98330	12 standard "right" populations + Irula
Vietnam BA 391−208 BCE Vt808	Orcadian	0	98330	12 standard "right" populations + Irula
Vietnam BA 391−208 BCE Vt808	Papuan	3.00011e-163	98330	12 standard "right" populations + Irula
Vietnam BA 391−208 BCE Vt808	Pima	0	98330	12 standard "right" populations + Irula
Vietnam BA 391−208 BCE Vt808	Sardinian	0	98330	12 standard "right" populations + Irula
Vietnam BA 391−208 BCE Vt808	Yi	4.53798e-28	98330	12 standard "right" populations + Irula
Vietnam BA 100 BCE−100 CE I2497	Adygei	0	504890	12 standard "right" populations + Irula
Vietnam BA 100 BCE−100 CE I2497	Ami	3.65112e-09	504890	12 standard "right" populations + Irula
Vietnam BA 100 BCE−100 CE I2497	Druze	0	504890	12 standard "right" populations + Irula
Vietnam BA 100 BCE−100 CE I2497	Irula	0	504890	12 standard "right" populations + Irula
Vietnam BA 100 BCE−100 CE I2497	Japanese	1.21063e-20	504890	12 standard "right" populations + Irula
Vietnam BA 100 BCE−100 CE I2497	Karitiana	0	504890	12 standard "right" populations + Irula
Vietnam BA 100 BCE−100 CE I2497	Onge	0	504890	12 standard "right" populations + Irula
Vietnam BA 100 BCE−100 CE I2497	Orcadian	0	504890	12 standard "right" populations + Irula
Vietnam BA 100 BCE−100 CE I2497	Papuan	0	504890	12 standard "right" populations + Irula
Vietnam BA 100 BCE−100 CE I2497	Pima	0	504890	12 standard "right" populations + Irula
Vietnam BA 100 BCE−100 CE I2497	Sardinian	0	504890	12 standard "right" populations + Irula
Vietnam BA 100 BCE−100 CE I2497	Yi	1.75614e-24	504890	12 standard "right" populations + Irula
Vietnam BA 44 BCE...61 CE I2948	Adygei	0	64038	12 standard "right" populations + Irula
Vietnam BA 44 BCE...61 CE I2948	Ami	0.000544978	64038	12 standard "right" populations + Irula
Vietnam BA 44 BCE...61 CE I2948	Druze	0	64038	12 standard "right" populations + Irula
Vietnam BA 44 BCE...61 CE I2948	Irula	1.05689e-246	64038	12 standard "right" populations + Irula
Vietnam BA 44 BCE...61 CE I2948	Japanese	1.27534e-05	64038	12 standard "right" populations + Irula
Vietnam BA 44 BCE...61 CE I2948	Karitiana	0	64038	12 standard "right" populations + Irula
Vietnam BA 44 BCE...61 CE I2948	Onge	3.94637e-162	64038	12 standard "right" populations + Irula
Vietnam BA 44 BCE...61 CE I2948	Orcadian	0	64038	12 standard "right" populations + Irula
Vietnam BA 44 BCE...61 CE I2948	Papuan	1.40408e-156	64038	12 standard "right" populations + Irula
Vietnam BA 44 BCE...61 CE I2948	Pima	0	64038	12 standard "right" populations + Irula
Vietnam BA 44 BCE...61 CE I2948	Sardinian	0	64038	12 standard "right" populations + Irula
Vietnam BA 44 BCE...61 CE I2948	Yi	4.0954e-06	64038	12 standard "right" populations + Irula
Vietnam LN 2500−1500 BCE Vt880	Adygei	0	99297	12 standard "right" populations + Irula
Vietnam LN 2500−1500 BCE Vt880	Ami	7.67493e-33	99297	12 standard "right" populations + Irula
Vietnam LN 2500−1500 BCE Vt880	Druze	0	99297	12 standard "right" populations + Irula
Vietnam LN 2500−1500 BCE Vt880	Irula	1.64833e-199	99297	12 standard "right" populations + Irula
Vietnam LN 2500−1500 BCE Vt880	Japanese	8.98126e-41	99297	12 standard "right" populations + Irula
Vietnam LN 2500−1500 BCE Vt880	Karitiana	0	99297	12 standard "right" populations + Irula
Vietnam LN 2500−1500 BCE Vt880	Onge	1.40134e-101	99297	12 standard "right" populations + Irula
Vietnam LN 2500−1500 BCE Vt880	Orcadian	0	99297	12 standard "right" populations + Irula
Vietnam LN 2500−1500 BCE Vt880	Papuan	2.0983e-88	99297	12 standard "right" populations + Irula
Vietnam LN 2500−1500 BCE Vt880	Pima	0	99297	12 standard "right" populations + Irula
Vietnam LN 2500−1500 BCE Vt880	Sardinian	0	99297	12 standard "right" populations + Irula
Vietnam LN 2500−1500 BCE Vt880	Yi	7.44883e-44	99297	12 standard "right" populations + Irula
Vietnam LN 399−209 BCE Vt777	Adygei	0	134066	12 standard "right" populations + Irula
Vietnam LN 399−209 BCE Vt777	Ami	2.59242e-18	134066	12 standard "right" populations + Irula
Vietnam LN 399−209 BCE Vt777	Druze	0	134066	12 standard "right" populations + Irula
Vietnam LN 399−209 BCE Vt777	Irula	0	134066	12 standard "right" populations + Irula
Vietnam LN 399−209 BCE Vt777	Japanese	1.98928e-25	134066	12 standard "right" populations + Irula
Vietnam LN 399−209 BCE Vt777	Karitiana	0	134066	12 standard "right" populations + Irula
Vietnam LN 399−209 BCE Vt777	Onge	6.20091e-191	134066	12 standard "right" populations + Irula
Vietnam LN 399−209 BCE Vt777	Orcadian	0	134066	12 standard "right" populations + Irula
Vietnam LN 399−209 BCE Vt777	Papuan	1.34084e-170	134066	12 standard "right" populations + Irula
Vietnam LN 399−209 BCE Vt777	Pima	0	134066	12 standard "right" populations + Irula
Vietnam LN 399−209 BCE Vt777	Sardinian	0	134066	12 standard "right" populations + Irula
Vietnam LN 399−209 BCE Vt777	Yi	3.98369e-26	134066	12 standard "right" populations + Irula
Vietnam LN 800−551 BCE Vt778	Adygei	0	150170	12 standard "right" populations + Irula
Vietnam LN 800−551 BCE Vt778	Ami	1.21977e-20	150170	12 standard "right" populations + Irula
Vietnam LN 800−551 BCE Vt778	Druze	0	150170	12 standard "right" populations + Irula
Vietnam LN 800−551 BCE Vt778	Irula	0	150170	12 standard "right" populations + Irula
Vietnam LN 800−551 BCE Vt778	Japanese	2.36673e-18	150170	12 standard "right" populations + Irula
Vietnam LN 800−551 BCE Vt778	Karitiana	0	150170	12 standard "right" populations + Irula
Vietnam LN 800−551 BCE Vt778	Onge	2.05478e-181	150170	12 standard "right" populations + Irula
Vietnam LN 800−551 BCE Vt778	Orcadian	0	150170	12 standard "right" populations + Irula
Vietnam LN 800−551 BCE Vt778	Papuan	4.10724e-160	150170	12 standard "right" populations + Irula
Vietnam LN 800−551 BCE Vt778	Pima	0	150170	12 standard "right" populations + Irula
Vietnam LN 800−551 BCE Vt778	Sardinian	0	150170	12 standard "right" populations + Irula
Vietnam LN 800−551 BCE Vt778	Yi	2.55874e-22	150170	12 standard "right" populations + Irula
Vietnam LN 2343−2049 BCE Vt833	Adygei	0	115579	12 standard "right" populations + Irula
Vietnam LN 2343−2049 BCE Vt833	Ami	2.11657e-30	115579	12 standard "right" populations + Irula
Vietnam LN 2343−2049 BCE Vt833	Druze	0	115579	12 standard "right" populations + Irula
Vietnam LN 2343−2049 BCE Vt833	Irula	1.16841e-247	115579	12 standard "right" populations + Irula
Vietnam LN 2343−2049 BCE Vt833	Japanese	2.68154e-30	115579	12 standard "right" populations + Irula
Vietnam LN 2343−2049 BCE Vt833	Karitiana	0	115579	12 standard "right" populations + Irula
Vietnam LN 2343−2049 BCE Vt833	Onge	1.34613e-134	115579	12 standard "right" populations + Irula
Vietnam LN 2343−2049 BCE Vt833	Orcadian	0	115579	12 standard "right" populations + Irula
Vietnam LN 2343−2049 BCE Vt833	Papuan	7.03582e-148	115579	12 standard "right" populations + Irula
Vietnam LN 2343−2049 BCE Vt833	Pima	0	115579	12 standard "right" populations + Irula
Vietnam LN 2343−2049 BCE Vt833	Sardinian	0	115579	12 standard "right" populations + Irula
Vietnam LN 2343−2049 BCE Vt833	Yi	5.91183e-42	115579	12 standard "right" populations + Irula
Vietnam N 2200−1600 BCE I0626	Adygei	0	56444	12 standard "right" populations + Irula
Vietnam N 2200−1600 BCE I0626	Ami	1.01825e-22	56444	12 standard "right" populations + Irula
Vietnam N 2200−1600 BCE I0626	Druze	0	56444	12 standard "right" populations + Irula
Vietnam N 2200−1600 BCE I0626	Irula	8.88918e-153	56444	12 standard "right" populations + Irula
Vietnam N 2200−1600 BCE I0626	Japanese	2.1274e-24	56444	12 standard "right" populations + Irula
Vietnam N 2200−1600 BCE I0626	Karitiana	0	56444	12 standard "right" populations + Irula
Vietnam N 2200−1600 BCE I0626	Onge	2.95119e-98	56444	12 standard "right" populations + Irula
Vietnam N 2200−1600 BCE I0626	Orcadian	0	56444	12 standard "right" populations + Irula
Vietnam N 2200−1600 BCE I0626	Papuan	2.95401e-69	56444	12 standard "right" populations + Irula
Vietnam N 2200−1600 BCE I0626	Pima	2.8174e-302	56444	12 standard "right" populations + Irula
Vietnam N 2200−1600 BCE I0626	Sardinian	0	56444	12 standard "right" populations + Irula
Vietnam N 2200−1600 BCE I0626	Yi	1.19125e-23	56444	12 standard "right" populations + Irula
Vietnam N 2133−1892 BCE I0627	Adygei	0	122732	12 standard "right" populations + Irula
Vietnam N 2133−1892 BCE I0627	Ami	3.94845e-27	122732	12 standard "right" populations + Irula
Vietnam N 2133−1892 BCE I0627	Druze	0	122732	12 standard "right" populations + Irula
Vietnam N 2133−1892 BCE I0627	Irula	6.79459e-253	122732	12 standard "right" populations + Irula
Vietnam N 2133−1892 BCE I0627	Japanese	3.32148e-21	122732	12 standard "right" populations + Irula
Vietnam N 2133−1892 BCE I0627	Karitiana	0	122732	12 standard "right" populations + Irula
Vietnam N 2133−1892 BCE I0627	Onge	6.11831e-155	122732	12 standard "right" populations + Irula
Vietnam N 2133−1892 BCE I0627	Orcadian	0	122732	12 standard "right" populations + Irula
Vietnam N 2133−1892 BCE I0627	Papuan	1.03209e-129	122732	12 standard "right" populations + Irula
Vietnam N 2133−1892 BCE I0627	Pima	0	122732	12 standard "right" populations + Irula
Vietnam N 2133−1892 BCE I0627	Sardinian	0	122732	12 standard "right" populations + Irula
Vietnam N 2133−1892 BCE I0627	Yi	3.55323e-29	122732	12 standard "right" populations + Irula
Vietnam N 1889−1742 BCE I1859	Adygei	0	64835	12 standard "right" populations + Irula
Vietnam N 1889−1742 BCE I1859	Ami	3.24667e-20	64835	12 standard "right" populations + Irula
Vietnam N 1889−1742 BCE I1859	Druze	0	64835	12 standard "right" populations + Irula
Vietnam N 1889−1742 BCE I1859	Irula	5.62108e-199	64835	12 standard "right" populations + Irula
Vietnam N 1889−1742 BCE I1859	Japanese	2.58128e-20	64835	12 standard "right" populations + Irula
Vietnam N 1889−1742 BCE I1859	Karitiana	0	64835	12 standard "right" populations + Irula
Vietnam N 1889−1742 BCE I1859	Onge	6.68086e-113	64835	12 standard "right" populations + Irula
Vietnam N 1889−1742 BCE I1859	Orcadian	0	64835	12 standard "right" populations + Irula
Vietnam N 1889−1742 BCE I1859	Papuan	3.16405e-110	64835	12 standard "right" populations + Irula
Vietnam N 1889−1742 BCE I1859	Pima	0	64835	12 standard "right" populations + Irula
Vietnam N 1889−1742 BCE I1859	Sardinian	0	64835	12 standard "right" populations + Irula
Vietnam N 1889−1742 BCE I1859	Yi	1.33462e-18	64835	12 standard "right" populations + Irula
Vietnam N 1872−1636 BCE I2731	Adygei	0	64564	12 standard "right" populations + Irula
Vietnam N 1872−1636 BCE I2731	Ami	1.24851e-28	64564	12 standard "right" populations + Irula
Vietnam N 1872−1636 BCE I2731	Druze	0	64564	12 standard "right" populations + Irula
Vietnam N 1872−1636 BCE I2731	Irula	5.12171e-170	64564	12 standard "right" populations + Irula
Vietnam N 1872−1636 BCE I2731	Japanese	5.75594e-27	64564	12 standard "right" populations + Irula
Vietnam N 1872−1636 BCE I2731	Karitiana	0	64564	12 standard "right" populations + Irula
Vietnam N 1872−1636 BCE I2731	Onge	1.70146e-107	64564	12 standard "right" populations + Irula
Vietnam N 1872−1636 BCE I2731	Orcadian	0	64564	12 standard "right" populations + Irula
Vietnam N 1872−1636 BCE I2731	Papuan	1.7268e-99	64564	12 standard "right" populations + Irula
Vietnam N 1872−1636 BCE I2731	Pima	0	64564	12 standard "right" populations + Irula
Vietnam N 1872−1636 BCE I2731	Sardinian	0	64564	12 standard "right" populations + Irula
Vietnam N 1872−1636 BCE I2731	Yi	4.7977e-28	64564	12 standard "right" populations + Irula
Vietnam N 2200−1600 BCE I2947	Adygei	0	53063	12 standard "right" populations + Irula
Vietnam N 2200−1600 BCE I2947	Ami	1.12221e-21	53063	12 standard "right" populations + Irula
Vietnam N 2200−1600 BCE I2947	Druze	0	53063	12 standard "right" populations + Irula
Vietnam N 2200−1600 BCE I2947	Irula	6.46422e-151	53063	12 standard "right" populations + Irula
Vietnam N 2200−1600 BCE I2947	Japanese	3.37269e-23	53063	12 standard "right" populations + Irula
Vietnam N 2200−1600 BCE I2947	Karitiana	0	53063	12 standard "right" populations + Irula
Vietnam N 2200−1600 BCE I2947	Onge	1.21422e-77	53063	12 standard "right" populations + Irula
Vietnam N 2200−1600 BCE I2947	Orcadian	0	53063	12 standard "right" populations + Irula
Vietnam N 2200−1600 BCE I2947	Papuan	6.82953e-97	53063	12 standard "right" populations + Irula
Vietnam N 2200−1600 BCE I2947	Pima	3.85806e-262	53063	12 standard "right" populations + Irula
Vietnam N 2200−1600 BCE I2947	Sardinian	0	53063	12 standard "right" populations + Irula
Vietnam N 2200−1600 BCE I2947	Yi	5.11023e-29	53063	12 standard "right" populations + Irula
Vietnam His. 1641−1950 CE Vt719	Adygei	0	243266	12 standard "right" populations + Irula
Vietnam His. 1641−1950 CE Vt719	Ami	0.00814349	243266	12 standard "right" populations + Irula
Vietnam His. 1641−1950 CE Vt719	Druze	0	243266	12 standard "right" populations + Irula
Vietnam His. 1641−1950 CE Vt719	Irula	0	243266	12 standard "right" populations + Irula
Vietnam His. 1641−1950 CE Vt719	Japanese	2.70259e-12	243266	12 standard "right" populations + Irula
Vietnam His. 1641−1950 CE Vt719	Karitiana	0	243266	12 standard "right" populations + Irula
Vietnam His. 1641−1950 CE Vt719	Onge	0	243266	12 standard "right" populations + Irula
Vietnam His. 1641−1950 CE Vt719	Orcadian	0	243266	12 standard "right" populations + Irula
Vietnam His. 1641−1950 CE Vt719	Papuan	1.3359e-265	243266	12 standard "right" populations + Irula
Vietnam His. 1641−1950 CE Vt719	Pima	0	243266	12 standard "right" populations + Irula
Vietnam His. 1641−1950 CE Vt719	Sardinian	0	243266	12 standard "right" populations + Irula
Vietnam His. 1641−1950 CE Vt719	Yi	1.34473e-09	243266	12 standard "right" populations + Irula
Cambodia PH 78−234 CE I1680	Adygei	0	66017	12 standard "right" populations + Kalash
Cambodia PH 78−234 CE I1680	Ami	3.93732e-72	66017	12 standard "right" populations + Kalash
Cambodia PH 78−234 CE I1680	Druze	0	66017	12 standard "right" populations + Kalash
Cambodia PH 78−234 CE I1680	Japanese	1.0768e-82	66017	12 standard "right" populations + Kalash
Cambodia PH 78−234 CE I1680	Kalash	0	66017	12 standard "right" populations + Kalash
Cambodia PH 78−234 CE I1680	Karitiana	0	66017	12 standard "right" populations + Kalash
Cambodia PH 78−234 CE I1680	Onge	4.34918e-30	66017	12 standard "right" populations + Kalash
Cambodia PH 78−234 CE I1680	Orcadian	0	66017	12 standard "right" populations + Kalash
Cambodia PH 78−234 CE I1680	Papuan	4.33602e-45	66017	12 standard "right" populations + Kalash
Cambodia PH 78−234 CE I1680	Pima	0	66017	12 standard "right" populations + Kalash
Cambodia PH 78−234 CE I1680	Sardinian	0	66017	12 standard "right" populations + Kalash
Cambodia PH 78−234 CE I1680	Yi	2.09662e-86	66017	12 standard "right" populations + Kalash
Laos BA 459−231 BCE La727	Adygei	0	313405	12 standard "right" populations + Kalash
Laos BA 459−231 BCE La727	Ami	4.65934e-46	313405	12 standard "right" populations + Kalash
Laos BA 459−231 BCE La727	Druze	0	313405	12 standard "right" populations + Kalash
Laos BA 459−231 BCE La727	Japanese	7.27138e-51	313405	12 standard "right" populations + Kalash
Laos BA 459−231 BCE La727	Kalash	0	313405	12 standard "right" populations + Kalash
Laos BA 459−231 BCE La727	Karitiana	0	313405	12 standard "right" populations + Kalash
Laos BA 459−231 BCE La727	Onge	1.99207e-153	313405	12 standard "right" populations + Kalash
Laos BA 459−231 BCE La727	Orcadian	0	313405	12 standard "right" populations + Kalash
Laos BA 459−231 BCE La727	Papuan	1.37879e-156	313405	12 standard "right" populations + Kalash
Laos BA 459−231 BCE La727	Pima	0	313405	12 standard "right" populations + Kalash
Laos BA 459−231 BCE La727	Sardinian	0	313405	12 standard "right" populations + Kalash
Laos BA 459−231 BCE La727	Yi	4.23296e-59	313405	12 standard "right" populations + Kalash
Laos LN/BA 1125−926 BCE La364	Adygei	0	809524	12 standard "right" populations + Kalash
Laos LN/BA 1125−926 BCE La364	Ami	4.65107e-40	809524	12 standard "right" populations + Kalash
Laos LN/BA 1125−926 BCE La364	Druze	0	809524	12 standard "right" populations + Kalash
Laos LN/BA 1125−926 BCE La364	Japanese	4.26602e-41	809524	12 standard "right" populations + Kalash
Laos LN/BA 1125−926 BCE La364	Kalash	0	809524	12 standard "right" populations + Kalash
Laos LN/BA 1125−926 BCE La364	Karitiana	0	809524	12 standard "right" populations + Kalash
Laos LN/BA 1125−926 BCE La364	Onge	6.14799e-215	809524	12 standard "right" populations + Kalash
Laos LN/BA 1125−926 BCE La364	Orcadian	0	809524	12 standard "right" populations + Kalash
Laos LN/BA 1125−926 BCE La364	Papuan	5.85382e-212	809524	12 standard "right" populations + Kalash
Laos LN/BA 1125−926 BCE La364	Pima	0	809524	12 standard "right" populations + Kalash
Laos LN/BA 1125−926 BCE La364	Sardinian	0	809524	12 standard "right" populations + Kalash
Laos LN/BA 1125−926 BCE La364	Yi	4.12414e-49	809524	12 standard "right" populations + Kalash
Malaysia LN 744−398 BCE Ma912	Adygei	0	885229	12 standard "right" populations + Kalash
Malaysia LN 744−398 BCE Ma912	Ami	2.75284e-53	885229	12 standard "right" populations + Kalash
Malaysia LN 744−398 BCE Ma912	Druze	0	885229	12 standard "right" populations + Kalash
Malaysia LN 744−398 BCE Ma912	Japanese	3.21979e-59	885229	12 standard "right" populations + Kalash
Malaysia LN 744−398 BCE Ma912	Kalash	0	885229	12 standard "right" populations + Kalash
Malaysia LN 744−398 BCE Ma912	Karitiana	0	885229	12 standard "right" populations + Kalash
Malaysia LN 744−398 BCE Ma912	Onge	2.43724e-183	885229	12 standard "right" populations + Kalash
Malaysia LN 744−398 BCE Ma912	Orcadian	0	885229	12 standard "right" populations + Kalash
Malaysia LN 744−398 BCE Ma912	Papuan	2.11806e-190	885229	12 standard "right" populations + Kalash
Malaysia LN 744−398 BCE Ma912	Pima	0	885229	12 standard "right" populations + Kalash
Malaysia LN 744−398 BCE Ma912	Sardinian	0	885229	12 standard "right" populations + Kalash
Malaysia LN 744−398 BCE Ma912	Yi	5.72749e-67	885229	12 standard "right" populations + Kalash
Malaysia His. 1448−1625 CE Ma554	Adygei	0	160536	12 standard "right" populations + Kalash
Malaysia His. 1448−1625 CE Ma554	Ami	5.15224e-13	160536	12 standard "right" populations + Kalash
Malaysia His. 1448−1625 CE Ma554	Druze	0	160536	12 standard "right" populations + Kalash
Malaysia His. 1448−1625 CE Ma554	Japanese	1.16682e-43	160536	12 standard "right" populations + Kalash
Malaysia His. 1448−1625 CE Ma554	Kalash	0	160536	12 standard "right" populations + Kalash
Malaysia His. 1448−1625 CE Ma554	Karitiana	0	160536	12 standard "right" populations + Kalash
Malaysia His. 1448−1625 CE Ma554	Onge	4.11238e-180	160536	12 standard "right" populations + Kalash
Malaysia His. 1448−1625 CE Ma554	Orcadian	0	160536	12 standard "right" populations + Kalash
Malaysia His. 1448−1625 CE Ma554	Papuan	1.81807e-224	160536	12 standard "right" populations + Kalash
Malaysia His. 1448−1625 CE Ma554	Pima	0	160536	12 standard "right" populations + Kalash
Malaysia His. 1448−1625 CE Ma554	Sardinian	0	160536	12 standard "right" populations + Kalash
Malaysia His. 1448−1625 CE Ma554	Yi	2.52008e-33	160536	12 standard "right" populations + Kalash
Malaysia His. 1505−1653 CE Ma555	Adygei	0	454560	12 standard "right" populations + Kalash
Malaysia His. 1505−1653 CE Ma555	Ami	6.16364e-08	454560	12 standard "right" populations + Kalash
Malaysia His. 1505−1653 CE Ma555	Druze	0	454560	12 standard "right" populations + Kalash
Malaysia His. 1505−1653 CE Ma555	Japanese	1.00061e-51	454560	12 standard "right" populations + Kalash
Malaysia His. 1505−1653 CE Ma555	Kalash	0	454560	12 standard "right" populations + Kalash
Malaysia His. 1505−1653 CE Ma555	Karitiana	0	454560	12 standard "right" populations + Kalash
Malaysia His. 1505−1653 CE Ma555	Onge	3.22718e-293	454560	12 standard "right" populations + Kalash
Malaysia His. 1505−1653 CE Ma555	Orcadian	0	454560	12 standard "right" populations + Kalash
Malaysia His. 1505−1653 CE Ma555	Papuan	0	454560	12 standard "right" populations + Kalash
Malaysia His. 1505−1653 CE Ma555	Pima	0	454560	12 standard "right" populations + Kalash
Malaysia His. 1505−1653 CE Ma555	Sardinian	0	454560	12 standard "right" populations + Kalash
Malaysia His. 1505−1653 CE Ma555	Yi	4.12315e-51	454560	12 standard "right" populations + Kalash
Thailand IA 236−338 CE Th519	Adygei	0	161828	12 standard "right" populations + Kalash
Thailand IA 236−338 CE Th519	Ami	7.65056e-19	161828	12 standard "right" populations + Kalash
Thailand IA 236−338 CE Th519	Druze	0	161828	12 standard "right" populations + Kalash
Thailand IA 236−338 CE Th519	Japanese	2.56161e-16	161828	12 standard "right" populations + Kalash
Thailand IA 236−338 CE Th519	Kalash	0	161828	12 standard "right" populations + Kalash
Thailand IA 236−338 CE Th519	Karitiana	0	161828	12 standard "right" populations + Kalash
Thailand IA 236−338 CE Th519	Onge	2.64808e-159	161828	12 standard "right" populations + Kalash
Thailand IA 236−338 CE Th519	Orcadian	0	161828	12 standard "right" populations + Kalash
Thailand IA 236−338 CE Th519	Papuan	3.05681e-175	161828	12 standard "right" populations + Kalash
Thailand IA 236−338 CE Th519	Pima	0	161828	12 standard "right" populations + Kalash
Thailand IA 236−338 CE Th519	Sardinian	0	161828	12 standard "right" populations + Kalash
Thailand IA 236−338 CE Th519	Yi	3.9949e-22	161828	12 standard "right" populations + Kalash
Thailand IA 215−344 CE Th521	Adygei	0	363350	12 standard "right" populations + Kalash
Thailand IA 215−344 CE Th521	Ami	1.13068e-25	363350	12 standard "right" populations + Kalash
Thailand IA 215−344 CE Th521	Druze	0	363350	12 standard "right" populations + Kalash
Thailand IA 215−344 CE Th521	Japanese	9.38872e-24	363350	12 standard "right" populations + Kalash
Thailand IA 215−344 CE Th521	Kalash	0	363350	12 standard "right" populations + Kalash
Thailand IA 215−344 CE Th521	Karitiana	0	363350	12 standard "right" populations + Kalash
Thailand IA 215−344 CE Th521	Onge	3.93744e-191	363350	12 standard "right" populations + Kalash
Thailand IA 215−344 CE Th521	Orcadian	0	363350	12 standard "right" populations + Kalash
Thailand IA 215−344 CE Th521	Papuan	2.63399e-204	363350	12 standard "right" populations + Kalash
Thailand IA 215−344 CE Th521	Pima	0	363350	12 standard "right" populations + Kalash
Thailand IA 215−344 CE Th521	Sardinian	0	363350	12 standard "right" populations + Kalash
Thailand IA 215−344 CE Th521	Yi	4.43422e-26	363350	12 standard "right" populations + Kalash
Thailand IA 238−376 CE Th530	Adygei	0	197829	12 standard "right" populations + Kalash
Thailand IA 238−376 CE Th530	Ami	2.94516e-22	197829	12 standard "right" populations + Kalash
Thailand IA 238−376 CE Th530	Druze	0	197829	12 standard "right" populations + Kalash
Thailand IA 238−376 CE Th530	Japanese	6.23118e-14	197829	12 standard "right" populations + Kalash
Thailand IA 238−376 CE Th530	Kalash	0	197829	12 standard "right" populations + Kalash
Thailand IA 238−376 CE Th530	Karitiana	0	197829	12 standard "right" populations + Kalash
Thailand IA 238−376 CE Th530	Onge	2.2926e-186	197829	12 standard "right" populations + Kalash
Thailand IA 238−376 CE Th530	Orcadian	0	197829	12 standard "right" populations + Kalash
Thailand IA 238−376 CE Th530	Papuan	5.30049e-176	197829	12 standard "right" populations + Kalash
Thailand IA 238−376 CE Th530	Pima	0	197829	12 standard "right" populations + Kalash
Thailand IA 238−376 CE Th530	Sardinian	0	197829	12 standard "right" populations + Kalash
Thailand IA 238−376 CE Th530	Yi	1.73259e-18	197829	12 standard "right" populations + Kalash
Thailand IA 259−419 CE Th531	Adygei	0	50870	12 standard "right" populations + Kalash
Thailand IA 259−419 CE Th531	Ami	1.41372e-09	50870	12 standard "right" populations + Kalash
Thailand IA 259−419 CE Th531	Druze	0	50870	12 standard "right" populations + Kalash
Thailand IA 259−419 CE Th531	Japanese	0.000899089	50870	12 standard "right" populations + Kalash
Thailand IA 259−419 CE Th531	Kalash	0	50870	12 standard "right" populations + Kalash
Thailand IA 259−419 CE Th531	Karitiana	1.47098e-285	50870	12 standard "right" populations + Kalash
Thailand IA 259−419 CE Th531	Onge	2.28976e-93	50870	12 standard "right" populations + Kalash
Thailand IA 259−419 CE Th531	Orcadian	0	50870	12 standard "right" populations + Kalash
Thailand IA 259−419 CE Th531	Papuan	1.10776e-102	50870	12 standard "right" populations + Kalash
Thailand IA 259−419 CE Th531	Pima	4.76198e-281	50870	12 standard "right" populations + Kalash
Thailand IA 259−419 CE Th531	Sardinian	0	50870	12 standard "right" populations + Kalash
Thailand IA 259−419 CE Th531	Yi	1.78349e-06	50870	12 standard "right" populations + Kalash
Vietnam BA 386−206 BCE Vt779	Adygei	0	120624	12 standard "right" populations + Kalash
Vietnam BA 386−206 BCE Vt779	Ami	4.89712e-14	120624	12 standard "right" populations + Kalash
Vietnam BA 386−206 BCE Vt779	Druze	0	120624	12 standard "right" populations + Kalash
Vietnam BA 386−206 BCE Vt779	Japanese	1.12398e-20	120624	12 standard "right" populations + Kalash
Vietnam BA 386−206 BCE Vt779	Kalash	0	120624	12 standard "right" populations + Kalash
Vietnam BA 386−206 BCE Vt779	Karitiana	0	120624	12 standard "right" populations + Kalash
Vietnam BA 386−206 BCE Vt779	Onge	1.02988e-138	120624	12 standard "right" populations + Kalash
Vietnam BA 386−206 BCE Vt779	Orcadian	0	120624	12 standard "right" populations + Kalash
Vietnam BA 386−206 BCE Vt779	Papuan	8.64897e-165	120624	12 standard "right" populations + Kalash
Vietnam BA 386−206 BCE Vt779	Pima	0	120624	12 standard "right" populations + Kalash
Vietnam BA 386−206 BCE Vt779	Sardinian	0	120624	12 standard "right" populations + Kalash
Vietnam BA 386−206 BCE Vt779	Yi	3.6585e-19	120624	12 standard "right" populations + Kalash
Vietnam BA 389−207 BCE Vt781	Adygei	0	117324	12 standard "right" populations + Kalash
Vietnam BA 389−207 BCE Vt781	Ami	1.20658e-16	117324	12 standard "right" populations + Kalash
Vietnam BA 389−207 BCE Vt781	Druze	0	117324	12 standard "right" populations + Kalash
Vietnam BA 389−207 BCE Vt781	Japanese	2.05177e-24	117324	12 standard "right" populations + Kalash
Vietnam BA 389−207 BCE Vt781	Kalash	0	117324	12 standard "right" populations + Kalash
Vietnam BA 389−207 BCE Vt781	Karitiana	0	117324	12 standard "right" populations + Kalash
Vietnam BA 389−207 BCE Vt781	Onge	9.94196e-147	117324	12 standard "right" populations + Kalash
Vietnam BA 389−207 BCE Vt781	Orcadian	0	117324	12 standard "right" populations + Kalash
Vietnam BA 389−207 BCE Vt781	Papuan	4.02558e-165	117324	12 standard "right" populations + Kalash
Vietnam BA 389−207 BCE Vt781	Pima	0	117324	12 standard "right" populations + Kalash
Vietnam BA 389−207 BCE Vt781	Sardinian	0	117324	12 standard "right" populations + Kalash
Vietnam BA 389−207 BCE Vt781	Yi	1.19585e-27	117324	12 standard "right" populations + Kalash
Vietnam BA 350−54 BCE Vt796	Adygei	0	99574	12 standard "right" populations + Kalash
Vietnam BA 350−54 BCE Vt796	Ami	6.34618e-10	99574	12 standard "right" populations + Kalash
Vietnam BA 350−54 BCE Vt796	Druze	0	99574	12 standard "right" populations + Kalash
Vietnam BA 350−54 BCE Vt796	Japanese	7.57659e-14	99574	12 standard "right" populations + Kalash
Vietnam BA 350−54 BCE Vt796	Kalash	0	99574	12 standard "right" populations + Kalash
Vietnam BA 350−54 BCE Vt796	Karitiana	0	99574	12 standard "right" populations + Kalash
Vietnam BA 350−54 BCE Vt796	Onge	5.69731e-148	99574	12 standard "right" populations + Kalash
Vietnam BA 350−54 BCE Vt796	Orcadian	0	99574	12 standard "right" populations + Kalash
Vietnam BA 350−54 BCE Vt796	Papuan	8.06469e-165	99574	12 standard "right" populations + Kalash
Vietnam BA 350−54 BCE Vt796	Pima	0	99574	12 standard "right" populations + Kalash
Vietnam BA 350−54 BCE Vt796	Sardinian	0	99574	12 standard "right" populations + Kalash
Vietnam BA 350−54 BCE Vt796	Yi	6.38183e-15	99574	12 standard "right" populations + Kalash
Vietnam BA 391−208 BCE Vt808	Adygei	0	98332	12 standard "right" populations + Kalash
Vietnam BA 391−208 BCE Vt808	Ami	3.97079e-20	98332	12 standard "right" populations + Kalash
Vietnam BA 391−208 BCE Vt808	Druze	0	98332	12 standard "right" populations + Kalash
Vietnam BA 391−208 BCE Vt808	Japanese	3.40886e-26	98332	12 standard "right" populations + Kalash
Vietnam BA 391−208 BCE Vt808	Kalash	0	98332	12 standard "right" populations + Kalash
Vietnam BA 391−208 BCE Vt808	Karitiana	0	98332	12 standard "right" populations + Kalash
Vietnam BA 391−208 BCE Vt808	Onge	8.60268e-124	98332	12 standard "right" populations + Kalash
Vietnam BA 391−208 BCE Vt808	Orcadian	0	98332	12 standard "right" populations + Kalash
Vietnam BA 391−208 BCE Vt808	Papuan	1.69013e-148	98332	12 standard "right" populations + Kalash
Vietnam BA 391−208 BCE Vt808	Pima	0	98332	12 standard "right" populations + Kalash
Vietnam BA 391−208 BCE Vt808	Sardinian	0	98332	12 standard "right" populations + Kalash
Vietnam BA 391−208 BCE Vt808	Yi	3.73885e-28	98332	12 standard "right" populations + Kalash
Vietnam BA 100 BCE−100 CE I2497	Adygei	0	504891	12 standard "right" populations + Kalash
Vietnam BA 100 BCE−100 CE I2497	Ami	1.22844e-08	504891	12 standard "right" populations + Kalash
Vietnam BA 100 BCE−100 CE I2497	Druze	0	504891	12 standard "right" populations + Kalash
Vietnam BA 100 BCE−100 CE I2497	Japanese	9.77725e-21	504891	12 standard "right" populations + Kalash
Vietnam BA 100 BCE−100 CE I2497	Kalash	0	504891	12 standard "right" populations + Kalash
Vietnam BA 100 BCE−100 CE I2497	Karitiana	0	504891	12 standard "right" populations + Kalash
Vietnam BA 100 BCE−100 CE I2497	Onge	6.40379e-301	504891	12 standard "right" populations + Kalash
Vietnam BA 100 BCE−100 CE I2497	Orcadian	0	504891	12 standard "right" populations + Kalash
Vietnam BA 100 BCE−100 CE I2497	Papuan	0	504891	12 standard "right" populations + Kalash
Vietnam BA 100 BCE−100 CE I2497	Pima	0	504891	12 standard "right" populations + Kalash
Vietnam BA 100 BCE−100 CE I2497	Sardinian	0	504891	12 standard "right" populations + Kalash
Vietnam BA 100 BCE−100 CE I2497	Yi	1.58248e-24	504891	12 standard "right" populations + Kalash
Vietnam BA 44 BCE...61 CE I2948	Adygei	0	64038	12 standard "right" populations + Kalash
Vietnam BA 44 BCE...61 CE I2948	Ami	0.00117727	64038	12 standard "right" populations + Kalash
Vietnam BA 44 BCE...61 CE I2948	Druze	0	64038	12 standard "right" populations + Kalash
Vietnam BA 44 BCE...61 CE I2948	Japanese	4.96972e-05	64038	12 standard "right" populations + Kalash
Vietnam BA 44 BCE...61 CE I2948	Kalash	0	64038	12 standard "right" populations + Kalash
Vietnam BA 44 BCE...61 CE I2948	Karitiana	0	64038	12 standard "right" populations + Kalash
Vietnam BA 44 BCE...61 CE I2948	Onge	1.02933e-125	64038	12 standard "right" populations + Kalash
Vietnam BA 44 BCE...61 CE I2948	Orcadian	0	64038	12 standard "right" populations + Kalash
Vietnam BA 44 BCE...61 CE I2948	Papuan	7.63383e-137	64038	12 standard "right" populations + Kalash
Vietnam BA 44 BCE...61 CE I2948	Pima	0	64038	12 standard "right" populations + Kalash
Vietnam BA 44 BCE...61 CE I2948	Sardinian	0	64038	12 standard "right" populations + Kalash
Vietnam BA 44 BCE...61 CE I2948	Yi	1.13016e-05	64038	12 standard "right" populations + Kalash
Vietnam LN 2500−1500 BCE Vt880	Adygei	0	99297	12 standard "right" populations + Kalash
Vietnam LN 2500−1500 BCE Vt880	Ami	8.32451e-33	99297	12 standard "right" populations + Kalash
Vietnam LN 2500−1500 BCE Vt880	Druze	0	99297	12 standard "right" populations + Kalash
Vietnam LN 2500−1500 BCE Vt880	Japanese	5.28671e-40	99297	12 standard "right" populations + Kalash
Vietnam LN 2500−1500 BCE Vt880	Kalash	0	99297	12 standard "right" populations + Kalash
Vietnam LN 2500−1500 BCE Vt880	Karitiana	0	99297	12 standard "right" populations + Kalash
Vietnam LN 2500−1500 BCE Vt880	Onge	6.41723e-74	99297	12 standard "right" populations + Kalash
Vietnam LN 2500−1500 BCE Vt880	Orcadian	0	99297	12 standard "right" populations + Kalash
Vietnam LN 2500−1500 BCE Vt880	Papuan	4.867e-81	99297	12 standard "right" populations + Kalash
Vietnam LN 2500−1500 BCE Vt880	Pima	0	99297	12 standard "right" populations + Kalash
Vietnam LN 2500−1500 BCE Vt880	Sardinian	0	99297	12 standard "right" populations + Kalash
Vietnam LN 2500−1500 BCE Vt880	Yi	2.30495e-43	99297	12 standard "right" populations + Kalash
Vietnam LN 399−209 BCE Vt777	Adygei	0	134066	12 standard "right" populations + Kalash
Vietnam LN 399−209 BCE Vt777	Ami	1.28441e-17	134066	12 standard "right" populations + Kalash
Vietnam LN 399−209 BCE Vt777	Druze	0	134066	12 standard "right" populations + Kalash
Vietnam LN 399−209 BCE Vt777	Japanese	3.59761e-25	134066	12 standard "right" populations + Kalash
Vietnam LN 399−209 BCE Vt777	Kalash	0	134066	12 standard "right" populations + Kalash
Vietnam LN 399−209 BCE Vt777	Karitiana	0	134066	12 standard "right" populations + Kalash
Vietnam LN 399−209 BCE Vt777	Onge	1.42481e-140	134066	12 standard "right" populations + Kalash
Vietnam LN 399−209 BCE Vt777	Orcadian	0	134066	12 standard "right" populations + Kalash
Vietnam LN 399−209 BCE Vt777	Papuan	2.04788e-156	134066	12 standard "right" populations + Kalash
Vietnam LN 399−209 BCE Vt777	Pima	0	134066	12 standard "right" populations + Kalash
Vietnam LN 399−209 BCE Vt777	Sardinian	0	134066	12 standard "right" populations + Kalash
Vietnam LN 399−209 BCE Vt777	Yi	1.84466e-25	134066	12 standard "right" populations + Kalash
Vietnam LN 800−551 BCE Vt778	Adygei	0	150170	12 standard "right" populations + Kalash
Vietnam LN 800−551 BCE Vt778	Ami	2.71036e-20	150170	12 standard "right" populations + Kalash
Vietnam LN 800−551 BCE Vt778	Druze	0	150170	12 standard "right" populations + Kalash
Vietnam LN 800−551 BCE Vt778	Japanese	1.7202e-17	150170	12 standard "right" populations + Kalash
Vietnam LN 800−551 BCE Vt778	Kalash	0	150170	12 standard "right" populations + Kalash
Vietnam LN 800−551 BCE Vt778	Karitiana	0	150170	12 standard "right" populations + Kalash
Vietnam LN 800−551 BCE Vt778	Onge	2.21893e-142	150170	12 standard "right" populations + Kalash
Vietnam LN 800−551 BCE Vt778	Orcadian	0	150170	12 standard "right" populations + Kalash
Vietnam LN 800−551 BCE Vt778	Papuan	4.42826e-145	150170	12 standard "right" populations + Kalash
Vietnam LN 800−551 BCE Vt778	Pima	0	150170	12 standard "right" populations + Kalash
Vietnam LN 800−551 BCE Vt778	Sardinian	0	150170	12 standard "right" populations + Kalash
Vietnam LN 800−551 BCE Vt778	Yi	2.46989e-21	150170	12 standard "right" populations + Kalash
Vietnam LN 2343−2049 BCE Vt833	Adygei	0	115580	12 standard "right" populations + Kalash
Vietnam LN 2343−2049 BCE Vt833	Ami	3.16475e-31	115580	12 standard "right" populations + Kalash
Vietnam LN 2343−2049 BCE Vt833	Druze	0	115580	12 standard "right" populations + Kalash
Vietnam LN 2343−2049 BCE Vt833	Japanese	2.80009e-30	115580	12 standard "right" populations + Kalash
Vietnam LN 2343−2049 BCE Vt833	Kalash	0	115580	12 standard "right" populations + Kalash
Vietnam LN 2343−2049 BCE Vt833	Karitiana	0	115580	12 standard "right" populations + Kalash
Vietnam LN 2343−2049 BCE Vt833	Onge	2.12743e-102	115580	12 standard "right" populations + Kalash
Vietnam LN 2343−2049 BCE Vt833	Orcadian	0	115580	12 standard "right" populations + Kalash
Vietnam LN 2343−2049 BCE Vt833	Papuan	1.94612e-140	115580	12 standard "right" populations + Kalash
Vietnam LN 2343−2049 BCE Vt833	Pima	0	115580	12 standard "right" populations + Kalash
Vietnam LN 2343−2049 BCE Vt833	Sardinian	0	115580	12 standard "right" populations + Kalash
Vietnam LN 2343−2049 BCE Vt833	Yi	2.6849e-41	115580	12 standard "right" populations + Kalash
Vietnam N 2200−1600 BCE I0626	Adygei	0	56444	12 standard "right" populations + Kalash
Vietnam N 2200−1600 BCE I0626	Ami	1.47341e-22	56444	12 standard "right" populations + Kalash
Vietnam N 2200−1600 BCE I0626	Druze	0	56444	12 standard "right" populations + Kalash
Vietnam N 2200−1600 BCE I0626	Japanese	2.79559e-24	56444	12 standard "right" populations + Kalash
Vietnam N 2200−1600 BCE I0626	Kalash	0	56444	12 standard "right" populations + Kalash
Vietnam N 2200−1600 BCE I0626	Karitiana	0	56444	12 standard "right" populations + Kalash
Vietnam N 2200−1600 BCE I0626	Onge	2.17825e-72	56444	12 standard "right" populations + Kalash
Vietnam N 2200−1600 BCE I0626	Orcadian	0	56444	12 standard "right" populations + Kalash
Vietnam N 2200−1600 BCE I0626	Papuan	8.87468e-67	56444	12 standard "right" populations + Kalash
Vietnam N 2200−1600 BCE I0626	Pima	2.15057e-300	56444	12 standard "right" populations + Kalash
Vietnam N 2200−1600 BCE I0626	Sardinian	0	56444	12 standard "right" populations + Kalash
Vietnam N 2200−1600 BCE I0626	Yi	2.02375e-23	56444	12 standard "right" populations + Kalash
Vietnam N 2133−1892 BCE I0627	Adygei	0	122732	12 standard "right" populations + Kalash
Vietnam N 2133−1892 BCE I0627	Ami	5.12452e-27	122732	12 standard "right" populations + Kalash
Vietnam N 2133−1892 BCE I0627	Druze	0	122732	12 standard "right" populations + Kalash
Vietnam N 2133−1892 BCE I0627	Japanese	3.32306e-21	122732	12 standard "right" populations + Kalash
Vietnam N 2133−1892 BCE I0627	Kalash	0	122732	12 standard "right" populations + Kalash
Vietnam N 2133−1892 BCE I0627	Karitiana	0	122732	12 standard "right" populations + Kalash
Vietnam N 2133−1892 BCE I0627	Onge	5.00562e-106	122732	12 standard "right" populations + Kalash
Vietnam N 2133−1892 BCE I0627	Orcadian	0	122732	12 standard "right" populations + Kalash
Vietnam N 2133−1892 BCE I0627	Papuan	2.87673e-119	122732	12 standard "right" populations + Kalash
Vietnam N 2133−1892 BCE I0627	Pima	0	122732	12 standard "right" populations + Kalash
Vietnam N 2133−1892 BCE I0627	Sardinian	0	122732	12 standard "right" populations + Kalash
Vietnam N 2133−1892 BCE I0627	Yi	4.37904e-29	122732	12 standard "right" populations + Kalash
Vietnam N 1889−1742 BCE I1859	Adygei	0	64835	12 standard "right" populations + Kalash
Vietnam N 1889−1742 BCE I1859	Ami	4.9416e-20	64835	12 standard "right" populations + Kalash
Vietnam N 1889−1742 BCE I1859	Druze	0	64835	12 standard "right" populations + Kalash
Vietnam N 1889−1742 BCE I1859	Japanese	2.34615e-21	64835	12 standard "right" populations + Kalash
Vietnam N 1889−1742 BCE I1859	Kalash	0	64835	12 standard "right" populations + Kalash
Vietnam N 1889−1742 BCE I1859	Karitiana	0	64835	12 standard "right" populations + Kalash
Vietnam N 1889−1742 BCE I1859	Onge	1.64284e-79	64835	12 standard "right" populations + Kalash
Vietnam N 1889−1742 BCE I1859	Orcadian	0	64835	12 standard "right" populations + Kalash
Vietnam N 1889−1742 BCE I1859	Papuan	5.39298e-96	64835	12 standard "right" populations + Kalash
Vietnam N 1889−1742 BCE I1859	Pima	0	64835	12 standard "right" populations + Kalash
Vietnam N 1889−1742 BCE I1859	Sardinian	0	64835	12 standard "right" populations + Kalash
Vietnam N 1889−1742 BCE I1859	Yi	4.84539e-19	64835	12 standard "right" populations + Kalash
Vietnam N 1872−1636 BCE I2731	Adygei	0	64564	12 standard "right" populations + Kalash
Vietnam N 1872−1636 BCE I2731	Ami	1.03731e-28	64564	12 standard "right" populations + Kalash
Vietnam N 1872−1636 BCE I2731	Druze	0	64564	12 standard "right" populations + Kalash
Vietnam N 1872−1636 BCE I2731	Japanese	6.92384e-28	64564	12 standard "right" populations + Kalash
Vietnam N 1872−1636 BCE I2731	Kalash	0	64564	12 standard "right" populations + Kalash
Vietnam N 1872−1636 BCE I2731	Karitiana	0	64564	12 standard "right" populations + Kalash
Vietnam N 1872−1636 BCE I2731	Onge	1.98056e-77	64564	12 standard "right" populations + Kalash
Vietnam N 1872−1636 BCE I2731	Orcadian	0	64564	12 standard "right" populations + Kalash
Vietnam N 1872−1636 BCE I2731	Papuan	1.08277e-88	64564	12 standard "right" populations + Kalash
Vietnam N 1872−1636 BCE I2731	Pima	0	64564	12 standard "right" populations + Kalash
Vietnam N 1872−1636 BCE I2731	Sardinian	0	64564	12 standard "right" populations + Kalash
Vietnam N 1872−1636 BCE I2731	Yi	2.99323e-28	64564	12 standard "right" populations + Kalash
Vietnam N 2200−1600 BCE I2947	Adygei	0	53063	12 standard "right" populations + Kalash
Vietnam N 2200−1600 BCE I2947	Ami	6.39888e-22	53063	12 standard "right" populations + Kalash
Vietnam N 2200−1600 BCE I2947	Druze	0	53063	12 standard "right" populations + Kalash
Vietnam N 2200−1600 BCE I2947	Japanese	4.38254e-22	53063	12 standard "right" populations + Kalash
Vietnam N 2200−1600 BCE I2947	Kalash	0	53063	12 standard "right" populations + Kalash
Vietnam N 2200−1600 BCE I2947	Karitiana	0	53063	12 standard "right" populations + Kalash
Vietnam N 2200−1600 BCE I2947	Onge	1.26605e-51	53063	12 standard "right" populations + Kalash
Vietnam N 2200−1600 BCE I2947	Orcadian	0	53063	12 standard "right" populations + Kalash
Vietnam N 2200−1600 BCE I2947	Papuan	1.49123e-84	53063	12 standard "right" populations + Kalash
Vietnam N 2200−1600 BCE I2947	Pima	3.37669e-261	53063	12 standard "right" populations + Kalash
Vietnam N 2200−1600 BCE I2947	Sardinian	0	53063	12 standard "right" populations + Kalash
Vietnam N 2200−1600 BCE I2947	Yi	4.08197e-28	53063	12 standard "right" populations + Kalash
Vietnam His. 1641−1950 CE Vt719	Adygei	0	243266	12 standard "right" populations + Kalash
Vietnam His. 1641−1950 CE Vt719	Ami	0.00207201	243266	12 standard "right" populations + Kalash
Vietnam His. 1641−1950 CE Vt719	Druze	0	243266	12 standard "right" populations + Kalash
Vietnam His. 1641−1950 CE Vt719	Japanese	1.6267e-13	243266	12 standard "right" populations + Kalash
Vietnam His. 1641−1950 CE Vt719	Kalash	0	243266	12 standard "right" populations + Kalash
Vietnam His. 1641−1950 CE Vt719	Karitiana	0	243266	12 standard "right" populations + Kalash
Vietnam His. 1641−1950 CE Vt719	Onge	4.65311e-245	243266	12 standard "right" populations + Kalash
Vietnam His. 1641−1950 CE Vt719	Orcadian	0	243266	12 standard "right" populations + Kalash
Vietnam His. 1641−1950 CE Vt719	Papuan	3.63367e-245	243266	12 standard "right" populations + Kalash
Vietnam His. 1641−1950 CE Vt719	Pima	0	243266	12 standard "right" populations + Kalash
Vietnam His. 1641−1950 CE Vt719	Sardinian	0	243266	12 standard "right" populations + Kalash
Vietnam His. 1641−1950 CE Vt719	Yi	3.41832e-10	243266	12 standard "right" populations + Kalash
Cambodia PH 78−234 CE I1680	Adygei	0	66017	12 standard "right" populations + Makrani
Cambodia PH 78−234 CE I1680	Ami	2.62253e-73	66017	12 standard "right" populations + Makrani
Cambodia PH 78−234 CE I1680	Druze	0	66017	12 standard "right" populations + Makrani
Cambodia PH 78−234 CE I1680	Japanese	1.58217e-84	66017	12 standard "right" populations + Makrani
Cambodia PH 78−234 CE I1680	Karitiana	0	66017	12 standard "right" populations + Makrani
Cambodia PH 78−234 CE I1680	Makrani	0	66017	12 standard "right" populations + Makrani
Cambodia PH 78−234 CE I1680	Onge	1.75535e-35	66017	12 standard "right" populations + Makrani
Cambodia PH 78−234 CE I1680	Orcadian	0	66017	12 standard "right" populations + Makrani
Cambodia PH 78−234 CE I1680	Papuan	5.8132e-49	66017	12 standard "right" populations + Makrani
Cambodia PH 78−234 CE I1680	Pima	0	66017	12 standard "right" populations + Makrani
Cambodia PH 78−234 CE I1680	Sardinian	0	66017	12 standard "right" populations + Makrani
Cambodia PH 78−234 CE I1680	Yi	2.84025e-88	66017	12 standard "right" populations + Makrani
Laos BA 459−231 BCE La727	Adygei	0	313405	12 standard "right" populations + Makrani
Laos BA 459−231 BCE La727	Ami	1.20419e-46	313405	12 standard "right" populations + Makrani
Laos BA 459−231 BCE La727	Druze	0	313405	12 standard "right" populations + Makrani
Laos BA 459−231 BCE La727	Japanese	1.60589e-51	313405	12 standard "right" populations + Makrani
Laos BA 459−231 BCE La727	Karitiana	0	313405	12 standard "right" populations + Makrani
Laos BA 459−231 BCE La727	Makrani	0	313405	12 standard "right" populations + Makrani
Laos BA 459−231 BCE La727	Onge	3.5708e-144	313405	12 standard "right" populations + Makrani
Laos BA 459−231 BCE La727	Orcadian	0	313405	12 standard "right" populations + Makrani
Laos BA 459−231 BCE La727	Papuan	1.19686e-149	313405	12 standard "right" populations + Makrani
Laos BA 459−231 BCE La727	Pima	0	313405	12 standard "right" populations + Makrani
Laos BA 459−231 BCE La727	Sardinian	0	313405	12 standard "right" populations + Makrani
Laos BA 459−231 BCE La727	Yi	1.67974e-59	313405	12 standard "right" populations + Makrani
Laos LN/BA 1125−926 BCE La364	Adygei	0	809524	12 standard "right" populations + Makrani
Laos LN/BA 1125−926 BCE La364	Ami	9.05972e-39	809524	12 standard "right" populations + Makrani
Laos LN/BA 1125−926 BCE La364	Druze	0	809524	12 standard "right" populations + Makrani
Laos LN/BA 1125−926 BCE La364	Japanese	5.48086e-41	809524	12 standard "right" populations + Makrani
Laos LN/BA 1125−926 BCE La364	Karitiana	0	809524	12 standard "right" populations + Makrani
Laos LN/BA 1125−926 BCE La364	Makrani	0	809524	12 standard "right" populations + Makrani
Laos LN/BA 1125−926 BCE La364	Onge	6.00548e-217	809524	12 standard "right" populations + Makrani
Laos LN/BA 1125−926 BCE La364	Orcadian	0	809524	12 standard "right" populations + Makrani
Laos LN/BA 1125−926 BCE La364	Papuan	2.85168e-210	809524	12 standard "right" populations + Makrani
Laos LN/BA 1125−926 BCE La364	Pima	0	809524	12 standard "right" populations + Makrani
Laos LN/BA 1125−926 BCE La364	Sardinian	0	809524	12 standard "right" populations + Makrani
Laos LN/BA 1125−926 BCE La364	Yi	2.88623e-48	809524	12 standard "right" populations + Makrani
Malaysia LN 744−398 BCE Ma912	Adygei	0	885229	12 standard "right" populations + Makrani
Malaysia LN 744−398 BCE Ma912	Ami	2.76607e-53	885229	12 standard "right" populations + Makrani
Malaysia LN 744−398 BCE Ma912	Druze	0	885229	12 standard "right" populations + Makrani
Malaysia LN 744−398 BCE Ma912	Japanese	1.55226e-59	885229	12 standard "right" populations + Makrani
Malaysia LN 744−398 BCE Ma912	Karitiana	0	885229	12 standard "right" populations + Makrani
Malaysia LN 744−398 BCE Ma912	Makrani	0	885229	12 standard "right" populations + Makrani
Malaysia LN 744−398 BCE Ma912	Onge	7.03825e-189	885229	12 standard "right" populations + Makrani
Malaysia LN 744−398 BCE Ma912	Orcadian	0	885229	12 standard "right" populations + Makrani
Malaysia LN 744−398 BCE Ma912	Papuan	2.33507e-191	885229	12 standard "right" populations + Makrani
Malaysia LN 744−398 BCE Ma912	Pima	0	885229	12 standard "right" populations + Makrani
Malaysia LN 744−398 BCE Ma912	Sardinian	0	885229	12 standard "right" populations + Makrani
Malaysia LN 744−398 BCE Ma912	Yi	5.78389e-67	885229	12 standard "right" populations + Makrani
Malaysia His. 1448−1625 CE Ma554	Adygei	0	160536	12 standard "right" populations + Makrani
Malaysia His. 1448−1625 CE Ma554	Ami	3.37694e-13	160536	12 standard "right" populations + Makrani
Malaysia His. 1448−1625 CE Ma554	Druze	0	160536	12 standard "right" populations + Makrani
Malaysia His. 1448−1625 CE Ma554	Japanese	7.54095e-44	160536	12 standard "right" populations + Makrani
Malaysia His. 1448−1625 CE Ma554	Karitiana	0	160536	12 standard "right" populations + Makrani
Malaysia His. 1448−1625 CE Ma554	Makrani	0	160536	12 standard "right" populations + Makrani
Malaysia His. 1448−1625 CE Ma554	Onge	2.24541e-176	160536	12 standard "right" populations + Makrani
Malaysia His. 1448−1625 CE Ma554	Orcadian	0	160536	12 standard "right" populations + Makrani
Malaysia His. 1448−1625 CE Ma554	Papuan	5.60934e-221	160536	12 standard "right" populations + Makrani
Malaysia His. 1448−1625 CE Ma554	Pima	0	160536	12 standard "right" populations + Makrani
Malaysia His. 1448−1625 CE Ma554	Sardinian	0	160536	12 standard "right" populations + Makrani
Malaysia His. 1448−1625 CE Ma554	Yi	2.84509e-33	160536	12 standard "right" populations + Makrani
Malaysia His. 1505−1653 CE Ma555	Adygei	0	454560	12 standard "right" populations + Makrani
Malaysia His. 1505−1653 CE Ma555	Ami	5.62287e-08	454560	12 standard "right" populations + Makrani
Malaysia His. 1505−1653 CE Ma555	Druze	0	454560	12 standard "right" populations + Makrani
Malaysia His. 1505−1653 CE Ma555	Japanese	1.49563e-51	454560	12 standard "right" populations + Makrani
Malaysia His. 1505−1653 CE Ma555	Karitiana	0	454560	12 standard "right" populations + Makrani
Malaysia His. 1505−1653 CE Ma555	Makrani	0	454560	12 standard "right" populations + Makrani
Malaysia His. 1505−1653 CE Ma555	Onge	2.12892e-298	454560	12 standard "right" populations + Makrani
Malaysia His. 1505−1653 CE Ma555	Orcadian	0	454560	12 standard "right" populations + Makrani
Malaysia His. 1505−1653 CE Ma555	Papuan	0	454560	12 standard "right" populations + Makrani
Malaysia His. 1505−1653 CE Ma555	Pima	0	454560	12 standard "right" populations + Makrani
Malaysia His. 1505−1653 CE Ma555	Sardinian	0	454560	12 standard "right" populations + Makrani
Malaysia His. 1505−1653 CE Ma555	Yi	2.11506e-51	454560	12 standard "right" populations + Makrani
Thailand IA 236−338 CE Th519	Adygei	0	161828	12 standard "right" populations + Makrani
Thailand IA 236−338 CE Th519	Ami	7.24456e-19	161828	12 standard "right" populations + Makrani
Thailand IA 236−338 CE Th519	Druze	0	161828	12 standard "right" populations + Makrani
Thailand IA 236−338 CE Th519	Japanese	1.11356e-16	161828	12 standard "right" populations + Makrani
Thailand IA 236−338 CE Th519	Karitiana	0	161828	12 standard "right" populations + Makrani
Thailand IA 236−338 CE Th519	Makrani	0	161828	12 standard "right" populations + Makrani
Thailand IA 236−338 CE Th519	Onge	3.54439e-162	161828	12 standard "right" populations + Makrani
Thailand IA 236−338 CE Th519	Orcadian	0	161828	12 standard "right" populations + Makrani
Thailand IA 236−338 CE Th519	Papuan	6.3448e-176	161828	12 standard "right" populations + Makrani
Thailand IA 236−338 CE Th519	Pima	0	161828	12 standard "right" populations + Makrani
Thailand IA 236−338 CE Th519	Sardinian	0	161828	12 standard "right" populations + Makrani
Thailand IA 236−338 CE Th519	Yi	3.71822e-22	161828	12 standard "right" populations + Makrani
Thailand IA 215−344 CE Th521	Adygei	0	363350	12 standard "right" populations + Makrani
Thailand IA 215−344 CE Th521	Ami	2.04551e-26	363350	12 standard "right" populations + Makrani
Thailand IA 215−344 CE Th521	Druze	0	363350	12 standard "right" populations + Makrani
Thailand IA 215−344 CE Th521	Japanese	1.51184e-24	363350	12 standard "right" populations + Makrani
Thailand IA 215−344 CE Th521	Karitiana	0	363350	12 standard "right" populations + Makrani
Thailand IA 215−344 CE Th521	Makrani	0	363350	12 standard "right" populations + Makrani
Thailand IA 215−344 CE Th521	Onge	3.13935e-190	363350	12 standard "right" populations + Makrani
Thailand IA 215−344 CE Th521	Orcadian	0	363350	12 standard "right" populations + Makrani
Thailand IA 215−344 CE Th521	Papuan	7.21967e-203	363350	12 standard "right" populations + Makrani
Thailand IA 215−344 CE Th521	Pima	0	363350	12 standard "right" populations + Makrani
Thailand IA 215−344 CE Th521	Sardinian	0	363350	12 standard "right" populations + Makrani
Thailand IA 215−344 CE Th521	Yi	2.19042e-26	363350	12 standard "right" populations + Makrani
Thailand IA 238−376 CE Th530	Adygei	0	197829	12 standard "right" populations + Makrani
Thailand IA 238−376 CE Th530	Ami	2.85653e-22	197829	12 standard "right" populations + Makrani
Thailand IA 238−376 CE Th530	Druze	0	197829	12 standard "right" populations + Makrani
Thailand IA 238−376 CE Th530	Japanese	6.33722e-14	197829	12 standard "right" populations + Makrani
Thailand IA 238−376 CE Th530	Karitiana	0	197829	12 standard "right" populations + Makrani
Thailand IA 238−376 CE Th530	Makrani	0	197829	12 standard "right" populations + Makrani
Thailand IA 238−376 CE Th530	Onge	1.9919e-192	197829	12 standard "right" populations + Makrani
Thailand IA 238−376 CE Th530	Orcadian	0	197829	12 standard "right" populations + Makrani
Thailand IA 238−376 CE Th530	Papuan	8.6348e-177	197829	12 standard "right" populations + Makrani
Thailand IA 238−376 CE Th530	Pima	0	197829	12 standard "right" populations + Makrani
Thailand IA 238−376 CE Th530	Sardinian	0	197829	12 standard "right" populations + Makrani
Thailand IA 238−376 CE Th530	Yi	1.83441e-18	197829	12 standard "right" populations + Makrani
Thailand IA 259−419 CE Th531	Adygei	0	50870	12 standard "right" populations + Makrani
Thailand IA 259−419 CE Th531	Ami	5.86281e-10	50870	12 standard "right" populations + Makrani
Thailand IA 259−419 CE Th531	Druze	0	50870	12 standard "right" populations + Makrani
Thailand IA 259−419 CE Th531	Japanese	0.000181761	50870	12 standard "right" populations + Makrani
Thailand IA 259−419 CE Th531	Karitiana	2.78555e-284	50870	12 standard "right" populations + Makrani
Thailand IA 259−419 CE Th531	Makrani	0	50870	12 standard "right" populations + Makrani
Thailand IA 259−419 CE Th531	Onge	1.56104e-90	50870	12 standard "right" populations + Makrani
Thailand IA 259−419 CE Th531	Orcadian	0	50870	12 standard "right" populations + Makrani
Thailand IA 259−419 CE Th531	Papuan	1.50855e-97	50870	12 standard "right" populations + Makrani
Thailand IA 259−419 CE Th531	Pima	8.64262e-281	50870	12 standard "right" populations + Makrani
Thailand IA 259−419 CE Th531	Sardinian	0	50870	12 standard "right" populations + Makrani
Thailand IA 259−419 CE Th531	Yi	2.63469e-07	50870	12 standard "right" populations + Makrani
Vietnam BA 386−206 BCE Vt779	Adygei	0	120624	12 standard "right" populations + Makrani
Vietnam BA 386−206 BCE Vt779	Ami	3.17409e-14	120624	12 standard "right" populations + Makrani
Vietnam BA 386−206 BCE Vt779	Druze	0	120624	12 standard "right" populations + Makrani
Vietnam BA 386−206 BCE Vt779	Japanese	1.72837e-20	120624	12 standard "right" populations + Makrani
Vietnam BA 386−206 BCE Vt779	Karitiana	0	120624	12 standard "right" populations + Makrani
Vietnam BA 386−206 BCE Vt779	Makrani	0	120624	12 standard "right" populations + Makrani
Vietnam BA 386−206 BCE Vt779	Onge	4.72728e-142	120624	12 standard "right" populations + Makrani
[truncated: 2,369 more rows]

## Sheet: qpWave "allSNPs YES"
population 1	population 2	p-value	set of "right" populations
Cambodia PH 78−234 CE I1680	Adygei	0	12 standard "right" populations + Bengali
Cambodia PH 78−234 CE I1680	Ami	4.7421e-72	12 standard "right" populations + Bengali
Cambodia PH 78−234 CE I1680	Bengali	2.23672e-105	12 standard "right" populations + Bengali
Cambodia PH 78−234 CE I1680	Druze	0	12 standard "right" populations + Bengali
Cambodia PH 78−234 CE I1680	Japanese	2.92962e-84	12 standard "right" populations + Bengali
Cambodia PH 78−234 CE I1680	Karitiana	0	12 standard "right" populations + Bengali
Cambodia PH 78−234 CE I1680	Onge	3.26355e-36	12 standard "right" populations + Bengali
Cambodia PH 78−234 CE I1680	Orcadian	0	12 standard "right" populations + Bengali
Cambodia PH 78−234 CE I1680	Papuan	6.56749e-47	12 standard "right" populations + Bengali
Cambodia PH 78−234 CE I1680	Pima	0	12 standard "right" populations + Bengali
Cambodia PH 78−234 CE I1680	Sardinian	0	12 standard "right" populations + Bengali
Cambodia PH 78−234 CE I1680	Yi	1.0216e-88	12 standard "right" populations + Bengali
Laos BA 459−231 BCE La727	Adygei	0	12 standard "right" populations + Bengali
Laos BA 459−231 BCE La727	Ami	1.16342e-47	12 standard "right" populations + Bengali
Laos BA 459−231 BCE La727	Bengali	0	12 standard "right" populations + Bengali
Laos BA 459−231 BCE La727	Druze	0	12 standard "right" populations + Bengali
Laos BA 459−231 BCE La727	Japanese	7.88316e-53	12 standard "right" populations + Bengali
Laos BA 459−231 BCE La727	Karitiana	0	12 standard "right" populations + Bengali
Laos BA 459−231 BCE La727	Onge	6.32862e-156	12 standard "right" populations + Bengali
Laos BA 459−231 BCE La727	Orcadian	0	12 standard "right" populations + Bengali
Laos BA 459−231 BCE La727	Papuan	7.19606e-152	12 standard "right" populations + Bengali
Laos BA 459−231 BCE La727	Pima	0	12 standard "right" populations + Bengali
Laos BA 459−231 BCE La727	Sardinian	0	12 standard "right" populations + Bengali
Laos BA 459−231 BCE La727	Yi	1.05489e-61	12 standard "right" populations + Bengali
Laos LN/BA 1125−926 BCE La364	Adygei	0	12 standard "right" populations + Bengali
Laos LN/BA 1125−926 BCE La364	Ami	1.20213e-42	12 standard "right" populations + Bengali
Laos LN/BA 1125−926 BCE La364	Bengali	0	12 standard "right" populations + Bengali
Laos LN/BA 1125−926 BCE La364	Druze	0	12 standard "right" populations + Bengali
Laos LN/BA 1125−926 BCE La364	Japanese	9.18603e-47	12 standard "right" populations + Bengali
Laos LN/BA 1125−926 BCE La364	Karitiana	0	12 standard "right" populations + Bengali
Laos LN/BA 1125−926 BCE La364	Onge	3.96523e-230	12 standard "right" populations + Bengali
Laos LN/BA 1125−926 BCE La364	Orcadian	0	12 standard "right" populations + Bengali
Laos LN/BA 1125−926 BCE La364	Papuan	2.82053e-212	12 standard "right" populations + Bengali
Laos LN/BA 1125−926 BCE La364	Pima	0	12 standard "right" populations + Bengali
Laos LN/BA 1125−926 BCE La364	Sardinian	0	12 standard "right" populations + Bengali
Laos LN/BA 1125−926 BCE La364	Yi	1.69168e-52	12 standard "right" populations + Bengali
Malaysia LN 744−398 BCE Ma912	Adygei	0	12 standard "right" populations + Bengali
Malaysia LN 744−398 BCE Ma912	Ami	1.32298e-53	12 standard "right" populations + Bengali
Malaysia LN 744−398 BCE Ma912	Bengali	0	12 standard "right" populations + Bengali
Malaysia LN 744−398 BCE Ma912	Druze	0	12 standard "right" populations + Bengali
Malaysia LN 744−398 BCE Ma912	Japanese	3.41246e-60	12 standard "right" populations + Bengali
Malaysia LN 744−398 BCE Ma912	Karitiana	0	12 standard "right" populations + Bengali
Malaysia LN 744−398 BCE Ma912	Onge	4.05892e-209	12 standard "right" populations + Bengali
Malaysia LN 744−398 BCE Ma912	Orcadian	0	12 standard "right" populations + Bengali
Malaysia LN 744−398 BCE Ma912	Papuan	2.85167e-190	12 standard "right" populations + Bengali
Malaysia LN 744−398 BCE Ma912	Pima	0	12 standard "right" populations + Bengali
Malaysia LN 744−398 BCE Ma912	Sardinian	0	12 standard "right" populations + Bengali
Malaysia LN 744−398 BCE Ma912	Yi	8.40172e-67	12 standard "right" populations + Bengali
Malaysia His. 1448−1625 CE Ma554	Adygei	0	12 standard "right" populations + Bengali
Malaysia His. 1448−1625 CE Ma554	Ami	5.66629e-13	12 standard "right" populations + Bengali
Malaysia His. 1448−1625 CE Ma554	Bengali	0	12 standard "right" populations + Bengali
Malaysia His. 1448−1625 CE Ma554	Druze	0	12 standard "right" populations + Bengali
Malaysia His. 1448−1625 CE Ma554	Japanese	2.11765e-43	12 standard "right" populations + Bengali
Malaysia His. 1448−1625 CE Ma554	Karitiana	0	12 standard "right" populations + Bengali
Malaysia His. 1448−1625 CE Ma554	Onge	4.94889e-188	12 standard "right" populations + Bengali
Malaysia His. 1448−1625 CE Ma554	Orcadian	0	12 standard "right" populations + Bengali
Malaysia His. 1448−1625 CE Ma554	Papuan	5.72703e-224	12 standard "right" populations + Bengali
Malaysia His. 1448−1625 CE Ma554	Pima	0	12 standard "right" populations + Bengali
Malaysia His. 1448−1625 CE Ma554	Sardinian	0	12 standard "right" populations + Bengali
Malaysia His. 1448−1625 CE Ma554	Yi	2.13783e-32	12 standard "right" populations + Bengali
Malaysia His. 1505−1653 CE Ma555	Adygei	0	12 standard "right" populations + Bengali
Malaysia His. 1505−1653 CE Ma555	Ami	7.48565e-08	12 standard "right" populations + Bengali
Malaysia His. 1505−1653 CE Ma555	Bengali	0	12 standard "right" populations + Bengali
Malaysia His. 1505−1653 CE Ma555	Druze	0	12 standard "right" populations + Bengali
Malaysia His. 1505−1653 CE Ma555	Japanese	8.55292e-53	12 standard "right" populations + Bengali
Malaysia His. 1505−1653 CE Ma555	Karitiana	0	12 standard "right" populations + Bengali
Malaysia His. 1505−1653 CE Ma555	Onge	0	12 standard "right" populations + Bengali
Malaysia His. 1505−1653 CE Ma555	Orcadian	0	12 standard "right" populations + Bengali
Malaysia His. 1505−1653 CE Ma555	Papuan	0	12 standard "right" populations + Bengali
Malaysia His. 1505−1653 CE Ma555	Pima	0	12 standard "right" populations + Bengali
Malaysia His. 1505−1653 CE Ma555	Sardinian	0	12 standard "right" populations + Bengali
Malaysia His. 1505−1653 CE Ma555	Yi	4.12132e-52	12 standard "right" populations + Bengali
Thailand IA 236−338 CE Th519	Adygei	0	12 standard "right" populations + Bengali
Thailand IA 236−338 CE Th519	Ami	1.78971e-19	12 standard "right" populations + Bengali
Thailand IA 236−338 CE Th519	Bengali	0	12 standard "right" populations + Bengali
Thailand IA 236−338 CE Th519	Druze	0	12 standard "right" populations + Bengali
Thailand IA 236−338 CE Th519	Japanese	7.00939e-18	12 standard "right" populations + Bengali
Thailand IA 236−338 CE Th519	Karitiana	0	12 standard "right" populations + Bengali
Thailand IA 236−338 CE Th519	Onge	3.32603e-166	12 standard "right" populations + Bengali
Thailand IA 236−338 CE Th519	Orcadian	0	12 standard "right" populations + Bengali
Thailand IA 236−338 CE Th519	Papuan	3.40593e-174	12 standard "right" populations + Bengali
Thailand IA 236−338 CE Th519	Pima	0	12 standard "right" populations + Bengali
Thailand IA 236−338 CE Th519	Sardinian	0	12 standard "right" populations + Bengali
Thailand IA 236−338 CE Th519	Yi	1.66885e-23	12 standard "right" populations + Bengali
Thailand IA 215−344 CE Th521	Adygei	0	12 standard "right" populations + Bengali
Thailand IA 215−344 CE Th521	Ami	1.42584e-26	12 standard "right" populations + Bengali
Thailand IA 215−344 CE Th521	Bengali	0	12 standard "right" populations + Bengali
Thailand IA 215−344 CE Th521	Druze	0	12 standard "right" populations + Bengali
Thailand IA 215−344 CE Th521	Japanese	4.15194e-27	12 standard "right" populations + Bengali
Thailand IA 215−344 CE Th521	Karitiana	0	12 standard "right" populations + Bengali
Thailand IA 215−344 CE Th521	Onge	4.37765e-200	12 standard "right" populations + Bengali
Thailand IA 215−344 CE Th521	Orcadian	0	12 standard "right" populations + Bengali
Thailand IA 215−344 CE Th521	Papuan	1.2941e-199	12 standard "right" populations + Bengali
Thailand IA 215−344 CE Th521	Pima	0	12 standard "right" populations + Bengali
Thailand IA 215−344 CE Th521	Sardinian	0	12 standard "right" populations + Bengali
Thailand IA 215−344 CE Th521	Yi	2.45319e-27	12 standard "right" populations + Bengali
Thailand IA 238−376 CE Th530	Adygei	0	12 standard "right" populations + Bengali
Thailand IA 238−376 CE Th530	Ami	2.35555e-22	12 standard "right" populations + Bengali
Thailand IA 238−376 CE Th530	Bengali	0	12 standard "right" populations + Bengali
Thailand IA 238−376 CE Th530	Druze	0	12 standard "right" populations + Bengali
Thailand IA 238−376 CE Th530	Japanese	2.37065e-14	12 standard "right" populations + Bengali
Thailand IA 238−376 CE Th530	Karitiana	0	12 standard "right" populations + Bengali
Thailand IA 238−376 CE Th530	Onge	3.07223e-207	12 standard "right" populations + Bengali
Thailand IA 238−376 CE Th530	Orcadian	0	12 standard "right" populations + Bengali
Thailand IA 238−376 CE Th530	Papuan	1.69359e-175	12 standard "right" populations + Bengali
Thailand IA 238−376 CE Th530	Pima	0	12 standard "right" populations + Bengali
Thailand IA 238−376 CE Th530	Sardinian	0	12 standard "right" populations + Bengali
Thailand IA 238−376 CE Th530	Yi	9.22623e-19	12 standard "right" populations + Bengali
Thailand IA 259−419 CE Th531	Adygei	0	12 standard "right" populations + Bengali
Thailand IA 259−419 CE Th531	Ami	2.09435e-10	12 standard "right" populations + Bengali
Thailand IA 259−419 CE Th531	Bengali	2.48259e-209	12 standard "right" populations + Bengali
Thailand IA 259−419 CE Th531	Druze	0	12 standard "right" populations + Bengali
Thailand IA 259−419 CE Th531	Japanese	0.000823911	12 standard "right" populations + Bengali
Thailand IA 259−419 CE Th531	Karitiana	1.03822e-291	12 standard "right" populations + Bengali
Thailand IA 259−419 CE Th531	Onge	2.95677e-98	12 standard "right" populations + Bengali
Thailand IA 259−419 CE Th531	Orcadian	0	12 standard "right" populations + Bengali
Thailand IA 259−419 CE Th531	Papuan	8.03851e-101	12 standard "right" populations + Bengali
Thailand IA 259−419 CE Th531	Pima	8.61209e-289	12 standard "right" populations + Bengali
Thailand IA 259−419 CE Th531	Sardinian	0	12 standard "right" populations + Bengali
Thailand IA 259−419 CE Th531	Yi	4.8776e-07	12 standard "right" populations + Bengali
Vietnam BA 386−206 BCE Vt779	Adygei	0	12 standard "right" populations + Bengali
Vietnam BA 386−206 BCE Vt779	Ami	2.93344e-14	12 standard "right" populations + Bengali
Vietnam BA 386−206 BCE Vt779	Bengali	1.96723e-297	12 standard "right" populations + Bengali
Vietnam BA 386−206 BCE Vt779	Druze	0	12 standard "right" populations + Bengali
Vietnam BA 386−206 BCE Vt779	Japanese	4.30293e-21	12 standard "right" populations + Bengali
Vietnam BA 386−206 BCE Vt779	Karitiana	0	12 standard "right" populations + Bengali
Vietnam BA 386−206 BCE Vt779	Onge	7.46692e-148	12 standard "right" populations + Bengali
Vietnam BA 386−206 BCE Vt779	Orcadian	0	12 standard "right" populations + Bengali
Vietnam BA 386−206 BCE Vt779	Papuan	8.83219e-164	12 standard "right" populations + Bengali
Vietnam BA 386−206 BCE Vt779	Pima	0	12 standard "right" populations + Bengali
Vietnam BA 386−206 BCE Vt779	Sardinian	0	12 standard "right" populations + Bengali
Vietnam BA 386−206 BCE Vt779	Yi	1.87061e-18	12 standard "right" populations + Bengali
Vietnam BA 389−207 BCE Vt781	Adygei	0	12 standard "right" populations + Bengali
Vietnam BA 389−207 BCE Vt781	Ami	6.20073e-17	12 standard "right" populations + Bengali
Vietnam BA 389−207 BCE Vt781	Bengali	0	12 standard "right" populations + Bengali
Vietnam BA 389−207 BCE Vt781	Druze	0	12 standard "right" populations + Bengali
Vietnam BA 389−207 BCE Vt781	Japanese	3.88001e-25	12 standard "right" populations + Bengali
Vietnam BA 389−207 BCE Vt781	Karitiana	0	12 standard "right" populations + Bengali
Vietnam BA 389−207 BCE Vt781	Onge	2.47846e-162	12 standard "right" populations + Bengali
Vietnam BA 389−207 BCE Vt781	Orcadian	0	12 standard "right" populations + Bengali
Vietnam BA 389−207 BCE Vt781	Papuan	2.05985e-168	12 standard "right" populations + Bengali
Vietnam BA 389−207 BCE Vt781	Pima	0	12 standard "right" populations + Bengali
Vietnam BA 389−207 BCE Vt781	Sardinian	0	12 standard "right" populations + Bengali
Vietnam BA 389−207 BCE Vt781	Yi	1.54688e-27	12 standard "right" populations + Bengali
Vietnam BA 350−54 BCE Vt796	Adygei	0	12 standard "right" populations + Bengali
Vietnam BA 350−54 BCE Vt796	Ami	1.59104e-10	12 standard "right" populations + Bengali
Vietnam BA 350−54 BCE Vt796	Bengali	0	12 standard "right" populations + Bengali
Vietnam BA 350−54 BCE Vt796	Druze	0	12 standard "right" populations + Bengali
Vietnam BA 350−54 BCE Vt796	Japanese	7.34437e-13	12 standard "right" populations + Bengali
Vietnam BA 350−54 BCE Vt796	Karitiana	0	12 standard "right" populations + Bengali
Vietnam BA 350−54 BCE Vt796	Onge	1.35837e-163	12 standard "right" populations + Bengali
Vietnam BA 350−54 BCE Vt796	Orcadian	0	12 standard "right" populations + Bengali
Vietnam BA 350−54 BCE Vt796	Papuan	4.54695e-167	12 standard "right" populations + Bengali
Vietnam BA 350−54 BCE Vt796	Pima	0	12 standard "right" populations + Bengali
Vietnam BA 350−54 BCE Vt796	Sardinian	0	12 standard "right" populations + Bengali
Vietnam BA 350−54 BCE Vt796	Yi	8.16645e-14	12 standard "right" populations + Bengali
Vietnam BA 391−208 BCE Vt808	Adygei	0	12 standard "right" populations + Bengali
Vietnam BA 391−208 BCE Vt808	Ami	3.43941e-20	12 standard "right" populations + Bengali
Vietnam BA 391−208 BCE Vt808	Bengali	4.6251e-291	12 standard "right" populations + Bengali
Vietnam BA 391−208 BCE Vt808	Druze	0	12 standard "right" populations + Bengali
Vietnam BA 391−208 BCE Vt808	Japanese	3.3584e-28	12 standard "right" populations + Bengali
Vietnam BA 391−208 BCE Vt808	Karitiana	0	12 standard "right" populations + Bengali
Vietnam BA 391−208 BCE Vt808	Onge	9.27787e-138	12 standard "right" populations + Bengali
Vietnam BA 391−208 BCE Vt808	Orcadian	0	12 standard "right" populations + Bengali
Vietnam BA 391−208 BCE Vt808	Papuan	1.82593e-150	12 standard "right" populations + Bengali
Vietnam BA 391−208 BCE Vt808	Pima	0	12 standard "right" populations + Bengali
Vietnam BA 391−208 BCE Vt808	Sardinian	0	12 standard "right" populations + Bengali
Vietnam BA 391−208 BCE Vt808	Yi	6.73005e-31	12 standard "right" populations + Bengali
Vietnam BA 100 BCE−100 CE I2497	Adygei	0	12 standard "right" populations + Bengali
Vietnam BA 100 BCE−100 CE I2497	Ami	1.34159e-08	12 standard "right" populations + Bengali
Vietnam BA 100 BCE−100 CE I2497	Bengali	0	12 standard "right" populations + Bengali
Vietnam BA 100 BCE−100 CE I2497	Druze	0	12 standard "right" populations + Bengali
Vietnam BA 100 BCE−100 CE I2497	Japanese	2.59519e-21	12 standard "right" populations + Bengali
Vietnam BA 100 BCE−100 CE I2497	Karitiana	0	12 standard "right" populations + Bengali
Vietnam BA 100 BCE−100 CE I2497	Onge	0	12 standard "right" populations + Bengali
Vietnam BA 100 BCE−100 CE I2497	Orcadian	0	12 standard "right" populations + Bengali
Vietnam BA 100 BCE−100 CE I2497	Papuan	0	12 standard "right" populations + Bengali
Vietnam BA 100 BCE−100 CE I2497	Pima	0	12 standard "right" populations + Bengali
Vietnam BA 100 BCE−100 CE I2497	Sardinian	0	12 standard "right" populations + Bengali
Vietnam BA 100 BCE−100 CE I2497	Yi	1.13724e-25	12 standard "right" populations + Bengali
Vietnam BA 44 BCE...61 CE I2948	Adygei	0	12 standard "right" populations + Bengali
Vietnam BA 44 BCE...61 CE I2948	Ami	0.000239456	12 standard "right" populations + Bengali
Vietnam BA 44 BCE...61 CE I2948	Bengali	4.78693e-260	12 standard "right" populations + Bengali
Vietnam BA 44 BCE...61 CE I2948	Druze	0	12 standard "right" populations + Bengali
Vietnam BA 44 BCE...61 CE I2948	Japanese	1.14804e-05	12 standard "right" populations + Bengali
Vietnam BA 44 BCE...61 CE I2948	Karitiana	0	12 standard "right" populations + Bengali
Vietnam BA 44 BCE...61 CE I2948	Onge	8.24381e-136	12 standard "right" populations + Bengali
Vietnam BA 44 BCE...61 CE I2948	Orcadian	0	12 standard "right" populations + Bengali
Vietnam BA 44 BCE...61 CE I2948	Papuan	9.43475e-141	12 standard "right" populations + Bengali
Vietnam BA 44 BCE...61 CE I2948	Pima	0	12 standard "right" populations + Bengali
Vietnam BA 44 BCE...61 CE I2948	Sardinian	0	12 standard "right" populations + Bengali
Vietnam BA 44 BCE...61 CE I2948	Yi	4.04884e-06	12 standard "right" populations + Bengali
Vietnam LN 2500−1500 BCE Vt880	Adygei	0	12 standard "right" populations + Bengali
Vietnam LN 2500−1500 BCE Vt880	Ami	7.88904e-33	12 standard "right" populations + Bengali
Vietnam LN 2500−1500 BCE Vt880	Bengali	2.14758e-211	12 standard "right" populations + Bengali
Vietnam LN 2500−1500 BCE Vt880	Druze	0	12 standard "right" populations + Bengali
Vietnam LN 2500−1500 BCE Vt880	Japanese	3.78252e-43	12 standard "right" populations + Bengali
Vietnam LN 2500−1500 BCE Vt880	Karitiana	0	12 standard "right" populations + Bengali
Vietnam LN 2500−1500 BCE Vt880	Onge	1.0904e-75	12 standard "right" populations + Bengali
Vietnam LN 2500−1500 BCE Vt880	Orcadian	0	12 standard "right" populations + Bengali
Vietnam LN 2500−1500 BCE Vt880	Papuan	1.47876e-80	12 standard "right" populations + Bengali
Vietnam LN 2500−1500 BCE Vt880	Pima	0	12 standard "right" populations + Bengali
Vietnam LN 2500−1500 BCE Vt880	Sardinian	0	12 standard "right" populations + Bengali
Vietnam LN 2500−1500 BCE Vt880	Yi	4.0978e-45	12 standard "right" populations + Bengali
Vietnam LN 399−209 BCE Vt777	Adygei	0	12 standard "right" populations + Bengali
Vietnam LN 399−209 BCE Vt777	Ami	1.45367e-17	12 standard "right" populations + Bengali
Vietnam LN 399−209 BCE Vt777	Bengali	0	12 standard "right" populations + Bengali
Vietnam LN 399−209 BCE Vt777	Druze	0	12 standard "right" populations + Bengali
Vietnam LN 399−209 BCE Vt777	Japanese	1.75727e-25	12 standard "right" populations + Bengali
Vietnam LN 399−209 BCE Vt777	Karitiana	0	12 standard "right" populations + Bengali
Vietnam LN 399−209 BCE Vt777	Onge	1.73963e-147	12 standard "right" populations + Bengali
Vietnam LN 399−209 BCE Vt777	Orcadian	0	12 standard "right" populations + Bengali
Vietnam LN 399−209 BCE Vt777	Papuan	5.64481e-157	12 standard "right" populations + Bengali
Vietnam LN 399−209 BCE Vt777	Pima	0	12 standard "right" populations + Bengali
Vietnam LN 399−209 BCE Vt777	Sardinian	0	12 standard "right" populations + Bengali
Vietnam LN 399−209 BCE Vt777	Yi	2.38296e-25	12 standard "right" populations + Bengali
Vietnam LN 800−551 BCE Vt778	Adygei	0	12 standard "right" populations + Bengali
Vietnam LN 800−551 BCE Vt778	Ami	8.58722e-21	12 standard "right" populations + Bengali
Vietnam LN 800−551 BCE Vt778	Bengali	0	12 standard "right" populations + Bengali
Vietnam LN 800−551 BCE Vt778	Druze	0	12 standard "right" populations + Bengali
Vietnam LN 800−551 BCE Vt778	Japanese	7.93984e-19	12 standard "right" populations + Bengali
Vietnam LN 800−551 BCE Vt778	Karitiana	0	12 standard "right" populations + Bengali
Vietnam LN 800−551 BCE Vt778	Onge	1.23001e-155	12 standard "right" populations + Bengali
Vietnam LN 800−551 BCE Vt778	Orcadian	0	12 standard "right" populations + Bengali
Vietnam LN 800−551 BCE Vt778	Papuan	9.13126e-147	12 standard "right" populations + Bengali
Vietnam LN 800−551 BCE Vt778	Pima	0	12 standard "right" populations + Bengali
Vietnam LN 800−551 BCE Vt778	Sardinian	0	12 standard "right" populations + Bengali
Vietnam LN 800−551 BCE Vt778	Yi	5.74954e-22	12 standard "right" populations + Bengali
Vietnam LN 2343−2049 BCE Vt833	Adygei	0	12 standard "right" populations + Bengali
Vietnam LN 2343−2049 BCE Vt833	Ami	1.51589e-30	12 standard "right" populations + Bengali
Vietnam LN 2343−2049 BCE Vt833	Bengali	1.02127e-256	12 standard "right" populations + Bengali
Vietnam LN 2343−2049 BCE Vt833	Druze	0	12 standard "right" populations + Bengali
Vietnam LN 2343−2049 BCE Vt833	Japanese	6.45581e-32	12 standard "right" populations + Bengali
Vietnam LN 2343−2049 BCE Vt833	Karitiana	0	12 standard "right" populations + Bengali
Vietnam LN 2343−2049 BCE Vt833	Onge	1.67422e-110	12 standard "right" populations + Bengali
Vietnam LN 2343−2049 BCE Vt833	Orcadian	0	12 standard "right" populations + Bengali
Vietnam LN 2343−2049 BCE Vt833	Papuan	1.72842e-137	12 standard "right" populations + Bengali
Vietnam LN 2343−2049 BCE Vt833	Pima	0	12 standard "right" populations + Bengali
Vietnam LN 2343−2049 BCE Vt833	Sardinian	0	12 standard "right" populations + Bengali
Vietnam LN 2343−2049 BCE Vt833	Yi	1.74593e-43	12 standard "right" populations + Bengali
Vietnam N 2200−1600 BCE I0626	Adygei	0	12 standard "right" populations + Bengali
Vietnam N 2200−1600 BCE I0626	Ami	1.34636e-22	12 standard "right" populations + Bengali
Vietnam N 2200−1600 BCE I0626	Bengali	1.22399e-156	12 standard "right" populations + Bengali
Vietnam N 2200−1600 BCE I0626	Druze	0	12 standard "right" populations + Bengali
Vietnam N 2200−1600 BCE I0626	Japanese	3.22476e-25	12 standard "right" populations + Bengali
Vietnam N 2200−1600 BCE I0626	Karitiana	0	12 standard "right" populations + Bengali
Vietnam N 2200−1600 BCE I0626	Onge	8.03243e-79	12 standard "right" populations + Bengali
Vietnam N 2200−1600 BCE I0626	Orcadian	0	12 standard "right" populations + Bengali
Vietnam N 2200−1600 BCE I0626	Papuan	4.04235e-72	12 standard "right" populations + Bengali
Vietnam N 2200−1600 BCE I0626	Pima	3.99088e-305	12 standard "right" populations + Bengali
Vietnam N 2200−1600 BCE I0626	Sardinian	0	12 standard "right" populations + Bengali
Vietnam N 2200−1600 BCE I0626	Yi	1.75211e-23	12 standard "right" populations + Bengali
Vietnam N 2133−1892 BCE I0627	Adygei	0	12 standard "right" populations + Bengali
Vietnam N 2133−1892 BCE I0627	Ami	3.07166e-27	12 standard "right" populations + Bengali
Vietnam N 2133−1892 BCE I0627	Bengali	3.8979e-237	12 standard "right" populations + Bengali
Vietnam N 2133−1892 BCE I0627	Druze	0	12 standard "right" populations + Bengali
Vietnam N 2133−1892 BCE I0627	Japanese	1.91886e-21	12 standard "right" populations + Bengali
Vietnam N 2133−1892 BCE I0627	Karitiana	0	12 standard "right" populations + Bengali
Vietnam N 2133−1892 BCE I0627	Onge	9.19407e-109	12 standard "right" populations + Bengali
Vietnam N 2133−1892 BCE I0627	Orcadian	0	12 standard "right" populations + Bengali
Vietnam N 2133−1892 BCE I0627	Papuan	1.12155e-115	12 standard "right" populations + Bengali
Vietnam N 2133−1892 BCE I0627	Pima	0	12 standard "right" populations + Bengali
Vietnam N 2133−1892 BCE I0627	Sardinian	0	12 standard "right" populations + Bengali
Vietnam N 2133−1892 BCE I0627	Yi	5.92695e-29	12 standard "right" populations + Bengali
Vietnam N 1889−1742 BCE I1859	Adygei	0	12 standard "right" populations + Bengali
Vietnam N 1889−1742 BCE I1859	Ami	4.2083e-20	12 standard "right" populations + Bengali
Vietnam N 1889−1742 BCE I1859	Bengali	3.44995e-190	12 standard "right" populations + Bengali
Vietnam N 1889−1742 BCE I1859	Druze	0	12 standard "right" populations + Bengali
Vietnam N 1889−1742 BCE I1859	Japanese	6.07958e-21	12 standard "right" populations + Bengali
Vietnam N 1889−1742 BCE I1859	Karitiana	0	12 standard "right" populations + Bengali
Vietnam N 1889−1742 BCE I1859	Onge	1.67606e-90	12 standard "right" populations + Bengali
Vietnam N 1889−1742 BCE I1859	Orcadian	0	12 standard "right" populations + Bengali
Vietnam N 1889−1742 BCE I1859	Papuan	5.65528e-101	12 standard "right" populations + Bengali
Vietnam N 1889−1742 BCE I1859	Pima	0	12 standard "right" populations + Bengali
Vietnam N 1889−1742 BCE I1859	Sardinian	0	12 standard "right" populations + Bengali
Vietnam N 1889−1742 BCE I1859	Yi	5.83173e-19	12 standard "right" populations + Bengali
Vietnam N 1872−1636 BCE I2731	Adygei	0	12 standard "right" populations + Bengali
Vietnam N 1872−1636 BCE I2731	Ami	1.39756e-28	12 standard "right" populations + Bengali
Vietnam N 1872−1636 BCE I2731	Bengali	3.4295e-168	12 standard "right" populations + Bengali
Vietnam N 1872−1636 BCE I2731	Druze	0	12 standard "right" populations + Bengali
Vietnam N 1872−1636 BCE I2731	Japanese	3.96412e-27	12 standard "right" populations + Bengali
Vietnam N 1872−1636 BCE I2731	Karitiana	0	12 standard "right" populations + Bengali
Vietnam N 1872−1636 BCE I2731	Onge	1.91607e-82	12 standard "right" populations + Bengali
Vietnam N 1872−1636 BCE I2731	Orcadian	0	12 standard "right" populations + Bengali
Vietnam N 1872−1636 BCE I2731	Papuan	1.84818e-90	12 standard "right" populations + Bengali
Vietnam N 1872−1636 BCE I2731	Pima	0	12 standard "right" populations + Bengali
Vietnam N 1872−1636 BCE I2731	Sardinian	0	12 standard "right" populations + Bengali
Vietnam N 1872−1636 BCE I2731	Yi	7.08198e-28	12 standard "right" populations + Bengali
Vietnam N 2200−1600 BCE I2947	Adygei	0	12 standard "right" populations + Bengali
Vietnam N 2200−1600 BCE I2947	Ami	5.81229e-22	12 standard "right" populations + Bengali
Vietnam N 2200−1600 BCE I2947	Bengali	1.47829e-161	12 standard "right" populations + Bengali
Vietnam N 2200−1600 BCE I2947	Druze	0	12 standard "right" populations + Bengali
Vietnam N 2200−1600 BCE I2947	Japanese	1.6615e-22	12 standard "right" populations + Bengali
Vietnam N 2200−1600 BCE I2947	Karitiana	0	12 standard "right" populations + Bengali
Vietnam N 2200−1600 BCE I2947	Onge	2.43062e-57	12 standard "right" populations + Bengali
Vietnam N 2200−1600 BCE I2947	Orcadian	0	12 standard "right" populations + Bengali
Vietnam N 2200−1600 BCE I2947	Papuan	3.32166e-89	12 standard "right" populations + Bengali
Vietnam N 2200−1600 BCE I2947	Pima	5.96304e-269	12 standard "right" populations + Bengali
Vietnam N 2200−1600 BCE I2947	Sardinian	0	12 standard "right" populations + Bengali
Vietnam N 2200−1600 BCE I2947	Yi	3.16044e-28	12 standard "right" populations + Bengali
Vietnam His. 1641−1950 CE Vt719	Adygei	0	12 standard "right" populations + Bengali
Vietnam His. 1641−1950 CE Vt719	Ami	0.00323476	12 standard "right" populations + Bengali
Vietnam His. 1641−1950 CE Vt719	Bengali	0	12 standard "right" populations + Bengali
Vietnam His. 1641−1950 CE Vt719	Druze	0	12 standard "right" populations + Bengali
Vietnam His. 1641−1950 CE Vt719	Japanese	7.19298e-13	12 standard "right" populations + Bengali
Vietnam His. 1641−1950 CE Vt719	Karitiana	0	12 standard "right" populations + Bengali
Vietnam His. 1641−1950 CE Vt719	Onge	2.71042e-260	12 standard "right" populations + Bengali
Vietnam His. 1641−1950 CE Vt719	Orcadian	0	12 standard "right" populations + Bengali
Vietnam His. 1641−1950 CE Vt719	Papuan	2.13295e-251	12 standard "right" populations + Bengali
Vietnam His. 1641−1950 CE Vt719	Pima	0	12 standard "right" populations + Bengali
Vietnam His. 1641−1950 CE Vt719	Sardinian	0	12 standard "right" populations + Bengali
Vietnam His. 1641−1950 CE Vt719	Yi	1.6272e-09	12 standard "right" populations + Bengali
Cambodia PH 78−234 CE I1680	Adygei	0	12 standard "right" populations + Brahmin Uttar Pradesh
Cambodia PH 78−234 CE I1680	Ami	1.74853e-72	12 standard "right" populations + Brahmin Uttar Pradesh
Cambodia PH 78−234 CE I1680	Brahmin_Uttar_Pradesh	1.58342e-155	12 standard "right" populations + Brahmin Uttar Pradesh
Cambodia PH 78−234 CE I1680	Druze	0	12 standard "right" populations + Brahmin Uttar Pradesh
Cambodia PH 78−234 CE I1680	Japanese	3.15117e-84	12 standard "right" populations + Brahmin Uttar Pradesh
Cambodia PH 78−234 CE I1680	Karitiana	0	12 standard "right" populations + Brahmin Uttar Pradesh
Cambodia PH 78−234 CE I1680	Onge	2.12989e-45	12 standard "right" populations + Brahmin Uttar Pradesh
Cambodia PH 78−234 CE I1680	Orcadian	0	12 standard "right" populations + Brahmin Uttar Pradesh
Cambodia PH 78−234 CE I1680	Papuan	2.36279e-45	12 standard "right" populations + Brahmin Uttar Pradesh
Cambodia PH 78−234 CE I1680	Pima	0	12 standard "right" populations + Brahmin Uttar Pradesh
Cambodia PH 78−234 CE I1680	Sardinian	0	12 standard "right" populations + Brahmin Uttar Pradesh
Cambodia PH 78−234 CE I1680	Yi	8.83387e-89	12 standard "right" populations + Brahmin Uttar Pradesh
Laos BA 459−231 BCE La727	Adygei	0	12 standard "right" populations + Brahmin Uttar Pradesh
Laos BA 459−231 BCE La727	Ami	4.22183e-46	12 standard "right" populations + Brahmin Uttar Pradesh
Laos BA 459−231 BCE La727	Brahmin_Uttar_Pradesh	0	12 standard "right" populations + Brahmin Uttar Pradesh
Laos BA 459−231 BCE La727	Druze	0	12 standard "right" populations + Brahmin Uttar Pradesh
Laos BA 459−231 BCE La727	Japanese	5.43747e-51	12 standard "right" populations + Brahmin Uttar Pradesh
Laos BA 459−231 BCE La727	Karitiana	0	12 standard "right" populations + Brahmin Uttar Pradesh
Laos BA 459−231 BCE La727	Onge	4.18804e-178	12 standard "right" populations + Brahmin Uttar Pradesh
Laos BA 459−231 BCE La727	Orcadian	0	12 standard "right" populations + Brahmin Uttar Pradesh
Laos BA 459−231 BCE La727	Papuan	1.13372e-157	12 standard "right" populations + Brahmin Uttar Pradesh
Laos BA 459−231 BCE La727	Pima	0	12 standard "right" populations + Brahmin Uttar Pradesh
Laos BA 459−231 BCE La727	Sardinian	0	12 standard "right" populations + Brahmin Uttar Pradesh
Laos BA 459−231 BCE La727	Yi	5.23996e-61	12 standard "right" populations + Brahmin Uttar Pradesh
Laos LN/BA 1125−926 BCE La364	Adygei	0	12 standard "right" populations + Brahmin Uttar Pradesh
Laos LN/BA 1125−926 BCE La364	Ami	1.35951e-39	12 standard "right" populations + Brahmin Uttar Pradesh
Laos LN/BA 1125−926 BCE La364	Brahmin_Uttar_Pradesh	0	12 standard "right" populations + Brahmin Uttar Pradesh
Laos LN/BA 1125−926 BCE La364	Druze	0	12 standard "right" populations + Brahmin Uttar Pradesh
Laos LN/BA 1125−926 BCE La364	Japanese	7.38074e-41	12 standard "right" populations + Brahmin Uttar Pradesh
Laos LN/BA 1125−926 BCE La364	Karitiana	0	12 standard "right" populations + Brahmin Uttar Pradesh
Laos LN/BA 1125−926 BCE La364	Onge	2.43428e-253	12 standard "right" populations + Brahmin Uttar Pradesh
Laos LN/BA 1125−926 BCE La364	Orcadian	0	12 standard "right" populations + Brahmin Uttar Pradesh
Laos LN/BA 1125−926 BCE La364	Papuan	3.63362e-219	12 standard "right" populations + Brahmin Uttar Pradesh
Laos LN/BA 1125−926 BCE La364	Pima	0	12 standard "right" populations + Brahmin Uttar Pradesh
Laos LN/BA 1125−926 BCE La364	Sardinian	0	12 standard "right" populations + Brahmin Uttar Pradesh
Laos LN/BA 1125−926 BCE La364	Yi	6.36993e-50	12 standard "right" populations + Brahmin Uttar Pradesh
Malaysia LN 744−398 BCE Ma912	Adygei	0	12 standard "right" populations + Brahmin Uttar Pradesh
Malaysia LN 744−398 BCE Ma912	Ami	1.26385e-53	12 standard "right" populations + Brahmin Uttar Pradesh
Malaysia LN 744−398 BCE Ma912	Brahmin_Uttar_Pradesh	0	12 standard "right" populations + Brahmin Uttar Pradesh
Malaysia LN 744−398 BCE Ma912	Druze	0	12 standard "right" populations + Brahmin Uttar Pradesh
Malaysia LN 744−398 BCE Ma912	Japanese	5.08825e-59	12 standard "right" populations + Brahmin Uttar Pradesh
Malaysia LN 744−398 BCE Ma912	Karitiana	0	12 standard "right" populations + Brahmin Uttar Pradesh
Malaysia LN 744−398 BCE Ma912	Onge	1.67169e-226	12 standard "right" populations + Brahmin Uttar Pradesh
Malaysia LN 744−398 BCE Ma912	Orcadian	0	12 standard "right" populations + Brahmin Uttar Pradesh
Malaysia LN 744−398 BCE Ma912	Papuan	1.57529e-193	12 standard "right" populations + Brahmin Uttar Pradesh
Malaysia LN 744−398 BCE Ma912	Pima	0	12 standard "right" populations + Brahmin Uttar Pradesh
Malaysia LN 744−398 BCE Ma912	Sardinian	0	12 standard "right" populations + Brahmin Uttar Pradesh
Malaysia LN 744−398 BCE Ma912	Yi	1.0366e-66	12 standard "right" populations + Brahmin Uttar Pradesh
Malaysia His. 1448−1625 CE Ma554	Adygei	0	12 standard "right" populations + Brahmin Uttar Pradesh
Malaysia His. 1448−1625 CE Ma554	Ami	2.16301e-14	12 standard "right" populations + Brahmin Uttar Pradesh
Malaysia His. 1448−1625 CE Ma554	Brahmin_Uttar_Pradesh	0	12 standard "right" populations + Brahmin Uttar Pradesh
Malaysia His. 1448−1625 CE Ma554	Druze	0	12 standard "right" populations + Brahmin Uttar Pradesh
Malaysia His. 1448−1625 CE Ma554	Japanese	4.03027e-44	12 standard "right" populations + Brahmin Uttar Pradesh
Malaysia His. 1448−1625 CE Ma554	Karitiana	0	12 standard "right" populations + Brahmin Uttar Pradesh
Malaysia His. 1448−1625 CE Ma554	Onge	1.16435e-192	12 standard "right" populations + Brahmin Uttar Pradesh
Malaysia His. 1448−1625 CE Ma554	Orcadian	0	12 standard "right" populations + Brahmin Uttar Pradesh
Malaysia His. 1448−1625 CE Ma554	Papuan	2.50797e-220	12 standard "right" populations + Brahmin Uttar Pradesh
Malaysia His. 1448−1625 CE Ma554	Pima	0	12 standard "right" populations + Brahmin Uttar Pradesh
Malaysia His. 1448−1625 CE Ma554	Sardinian	0	12 standard "right" populations + Brahmin Uttar Pradesh
Malaysia His. 1448−1625 CE Ma554	Yi	3.24576e-32	12 standard "right" populations + Brahmin Uttar Pradesh
Malaysia His. 1505−1653 CE Ma555	Adygei	0	12 standard "right" populations + Brahmin Uttar Pradesh
Malaysia His. 1505−1653 CE Ma555	Ami	5.91853e-08	12 standard "right" populations + Brahmin Uttar Pradesh
Malaysia His. 1505−1653 CE Ma555	Brahmin_Uttar_Pradesh	0	12 standard "right" populations + Brahmin Uttar Pradesh
Malaysia His. 1505−1653 CE Ma555	Druze	0	12 standard "right" populations + Brahmin Uttar Pradesh
Malaysia His. 1505−1653 CE Ma555	Japanese	7.02103e-53	12 standard "right" populations + Brahmin Uttar Pradesh
Malaysia His. 1505−1653 CE Ma555	Karitiana	0	12 standard "right" populations + Brahmin Uttar Pradesh
Malaysia His. 1505−1653 CE Ma555	Onge	0	12 standard "right" populations + Brahmin Uttar Pradesh
Malaysia His. 1505−1653 CE Ma555	Orcadian	0	12 standard "right" populations + Brahmin Uttar Pradesh
Malaysia His. 1505−1653 CE Ma555	Papuan	0	12 standard "right" populations + Brahmin Uttar Pradesh
Malaysia His. 1505−1653 CE Ma555	Pima	0	12 standard "right" populations + Brahmin Uttar Pradesh
Malaysia His. 1505−1653 CE Ma555	Sardinian	0	12 standard "right" populations + Brahmin Uttar Pradesh
Malaysia His. 1505−1653 CE Ma555	Yi	4.38999e-52	12 standard "right" populations + Brahmin Uttar Pradesh
Thailand IA 236−338 CE Th519	Adygei	0	12 standard "right" populations + Brahmin Uttar Pradesh
Thailand IA 236−338 CE Th519	Ami	7.54496e-19	12 standard "right" populations + Brahmin Uttar Pradesh
Thailand IA 236−338 CE Th519	Brahmin_Uttar_Pradesh	0	12 standard "right" populations + Brahmin Uttar Pradesh
Thailand IA 236−338 CE Th519	Druze	0	12 standard "right" populations + Brahmin Uttar Pradesh
Thailand IA 236−338 CE Th519	Japanese	1.53398e-16	12 standard "right" populations + Brahmin Uttar Pradesh
Thailand IA 236−338 CE Th519	Karitiana	0	12 standard "right" populations + Brahmin Uttar Pradesh
Thailand IA 236−338 CE Th519	Onge	1.19371e-180	12 standard "right" populations + Brahmin Uttar Pradesh
Thailand IA 236−338 CE Th519	Orcadian	0	12 standard "right" populations + Brahmin Uttar Pradesh
Thailand IA 236−338 CE Th519	Papuan	1.87843e-176	12 standard "right" populations + Brahmin Uttar Pradesh
Thailand IA 236−338 CE Th519	Pima	0	12 standard "right" populations + Brahmin Uttar Pradesh
Thailand IA 236−338 CE Th519	Sardinian	0	12 standard "right" populations + Brahmin Uttar Pradesh
Thailand IA 236−338 CE Th519	Yi	4.13349e-23	12 standard "right" populations + Brahmin Uttar Pradesh
Thailand IA 215−344 CE Th521	Adygei	0	12 standard "right" populations + Brahmin Uttar Pradesh
Thailand IA 215−344 CE Th521	Ami	7.03694e-27	12 standard "right" populations + Brahmin Uttar Pradesh
Thailand IA 215−344 CE Th521	Brahmin_Uttar_Pradesh	0	12 standard "right" populations + Brahmin Uttar Pradesh
Thailand IA 215−344 CE Th521	Druze	0	12 standard "right" populations + Brahmin Uttar Pradesh
Thailand IA 215−344 CE Th521	Japanese	2.92194e-25	12 standard "right" populations + Brahmin Uttar Pradesh
Thailand IA 215−344 CE Th521	Karitiana	0	12 standard "right" populations + Brahmin Uttar Pradesh
Thailand IA 215−344 CE Th521	Onge	8.39536e-229	12 standard "right" populations + Brahmin Uttar Pradesh
Thailand IA 215−344 CE Th521	Orcadian	0	12 standard "right" populations + Brahmin Uttar Pradesh
Thailand IA 215−344 CE Th521	Papuan	7.11419e-206	12 standard "right" populations + Brahmin Uttar Pradesh
Thailand IA 215−344 CE Th521	Pima	0	12 standard "right" populations + Brahmin Uttar Pradesh
Thailand IA 215−344 CE Th521	Sardinian	0	12 standard "right" populations + Brahmin Uttar Pradesh
Thailand IA 215−344 CE Th521	Yi	2.51552e-26	12 standard "right" populations + Brahmin Uttar Pradesh
Thailand IA 238−376 CE Th530	Adygei	0	12 standard "right" populations + Brahmin Uttar Pradesh
Thailand IA 238−376 CE Th530	Ami	2.49191e-22	12 standard "right" populations + Brahmin Uttar Pradesh
Thailand IA 238−376 CE Th530	Brahmin_Uttar_Pradesh	0	12 standard "right" populations + Brahmin Uttar Pradesh
Thailand IA 238−376 CE Th530	Druze	0	12 standard "right" populations + Brahmin Uttar Pradesh
Thailand IA 238−376 CE Th530	Japanese	5.30525e-14	12 standard "right" populations + Brahmin Uttar Pradesh
Thailand IA 238−376 CE Th530	Karitiana	0	12 standard "right" populations + Brahmin Uttar Pradesh
Thailand IA 238−376 CE Th530	Onge	1.64399e-221	12 standard "right" populations + Brahmin Uttar Pradesh
Thailand IA 238−376 CE Th530	Orcadian	0	12 standard "right" populations + Brahmin Uttar Pradesh
Thailand IA 238−376 CE Th530	Papuan	2.54466e-182	12 standard "right" populations + Brahmin Uttar Pradesh
Thailand IA 238−376 CE Th530	Pima	0	12 standard "right" populations + Brahmin Uttar Pradesh
Thailand IA 238−376 CE Th530	Sardinian	0	12 standard "right" populations + Brahmin Uttar Pradesh
Thailand IA 238−376 CE Th530	Yi	1.1715e-18	12 standard "right" populations + Brahmin Uttar Pradesh
Thailand IA 259−419 CE Th531	Adygei	0	12 standard "right" populations + Brahmin Uttar Pradesh
Thailand IA 259−419 CE Th531	Ami	8.78989e-10	12 standard "right" populations + Brahmin Uttar Pradesh
Thailand IA 259−419 CE Th531	Brahmin_Uttar_Pradesh	2.03888e-288	12 standard "right" populations + Brahmin Uttar Pradesh
Thailand IA 259−419 CE Th531	Druze	0	12 standard "right" populations + Brahmin Uttar Pradesh
Thailand IA 259−419 CE Th531	Japanese	0.00158561	12 standard "right" populations + Brahmin Uttar Pradesh
Thailand IA 259−419 CE Th531	Karitiana	1.6417e-292	12 standard "right" populations + Brahmin Uttar Pradesh
Thailand IA 259−419 CE Th531	Onge	8.58773e-107	12 standard "right" populations + Brahmin Uttar Pradesh
Thailand IA 259−419 CE Th531	Orcadian	0	12 standard "right" populations + Brahmin Uttar Pradesh
Thailand IA 259−419 CE Th531	Papuan	1.76144e-102	12 standard "right" populations + Brahmin Uttar Pradesh
Thailand IA 259−419 CE Th531	Pima	3.66708e-289	12 standard "right" populations + Brahmin Uttar Pradesh
Thailand IA 259−419 CE Th531	Sardinian	0	12 standard "right" populations + Brahmin Uttar Pradesh
Thailand IA 259−419 CE Th531	Yi	1.33723e-06	12 standard "right" populations + Brahmin Uttar Pradesh
Vietnam BA 386−206 BCE Vt779	Adygei	0	12 standard "right" populations + Brahmin Uttar Pradesh
Vietnam BA 386−206 BCE Vt779	Ami	1.16204e-14	12 standard "right" populations + Brahmin Uttar Pradesh
Vietnam BA 386−206 BCE Vt779	Brahmin_Uttar_Pradesh	0	12 standard "right" populations + Brahmin Uttar Pradesh
Vietnam BA 386−206 BCE Vt779	Druze	0	12 standard "right" populations + Brahmin Uttar Pradesh
Vietnam BA 386−206 BCE Vt779	Japanese	2.71687e-21	12 standard "right" populations + Brahmin Uttar Pradesh
Vietnam BA 386−206 BCE Vt779	Karitiana	0	12 standard "right" populations + Brahmin Uttar Pradesh
Vietnam BA 386−206 BCE Vt779	Onge	4.39255e-180	12 standard "right" populations + Brahmin Uttar Pradesh
Vietnam BA 386−206 BCE Vt779	Orcadian	0	12 standard "right" populations + Brahmin Uttar Pradesh
Vietnam BA 386−206 BCE Vt779	Papuan	6.91198e-175	12 standard "right" populations + Brahmin Uttar Pradesh
Vietnam BA 386−206 BCE Vt779	Pima	0	12 standard "right" populations + Brahmin Uttar Pradesh
Vietnam BA 386−206 BCE Vt779	Sardinian	0	12 standard "right" populations + Brahmin Uttar Pradesh
Vietnam BA 386−206 BCE Vt779	Yi	8.82805e-20	12 standard "right" populations + Brahmin Uttar Pradesh
Vietnam BA 389−207 BCE Vt781	Adygei	0	12 standard "right" populations + Brahmin Uttar Pradesh
Vietnam BA 389−207 BCE Vt781	Ami	1.20555e-16	12 standard "right" populations + Brahmin Uttar Pradesh
Vietnam BA 389−207 BCE Vt781	Brahmin_Uttar_Pradesh	0	12 standard "right" populations + Brahmin Uttar Pradesh
Vietnam BA 389−207 BCE Vt781	Druze	0	12 standard "right" populations + Brahmin Uttar Pradesh
Vietnam BA 389−207 BCE Vt781	Japanese	6.40981e-25	12 standard "right" populations + Brahmin Uttar Pradesh
Vietnam BA 389−207 BCE Vt781	Karitiana	0	12 standard "right" populations + Brahmin Uttar Pradesh
Vietnam BA 389−207 BCE Vt781	Onge	3.56805e-186	12 standard "right" populations + Brahmin Uttar Pradesh
Vietnam BA 389−207 BCE Vt781	Orcadian	0	12 standard "right" populations + Brahmin Uttar Pradesh
Vietnam BA 389−207 BCE Vt781	Papuan	3.01253e-173	12 standard "right" populations + Brahmin Uttar Pradesh
Vietnam BA 389−207 BCE Vt781	Pima	0	12 standard "right" populations + Brahmin Uttar Pradesh
Vietnam BA 389−207 BCE Vt781	Sardinian	0	12 standard "right" populations + Brahmin Uttar Pradesh
Vietnam BA 389−207 BCE Vt781	Yi	4.33345e-28	12 standard "right" populations + Brahmin Uttar Pradesh
Vietnam BA 350−54 BCE Vt796	Adygei	0	12 standard "right" populations + Brahmin Uttar Pradesh
Vietnam BA 350−54 BCE Vt796	Ami	4.32755e-10	12 standard "right" populations + Brahmin Uttar Pradesh
Vietnam BA 350−54 BCE Vt796	Brahmin_Uttar_Pradesh	0	12 standard "right" populations + Brahmin Uttar Pradesh
Vietnam BA 350−54 BCE Vt796	Druze	0	12 standard "right" populations + Brahmin Uttar Pradesh
Vietnam BA 350−54 BCE Vt796	Japanese	9.18603e-13	12 standard "right" populations + Brahmin Uttar Pradesh
Vietnam BA 350−54 BCE Vt796	Karitiana	0	12 standard "right" populations + Brahmin Uttar Pradesh
Vietnam BA 350−54 BCE Vt796	Onge	7.15135e-174	12 standard "right" populations + Brahmin Uttar Pradesh
Vietnam BA 350−54 BCE Vt796	Orcadian	0	12 standard "right" populations + Brahmin Uttar Pradesh
Vietnam BA 350−54 BCE Vt796	Papuan	3.53749e-170	12 standard "right" populations + Brahmin Uttar Pradesh
Vietnam BA 350−54 BCE Vt796	Pima	0	12 standard "right" populations + Brahmin Uttar Pradesh
Vietnam BA 350−54 BCE Vt796	Sardinian	0	12 standard "right" populations + Brahmin Uttar Pradesh
Vietnam BA 350−54 BCE Vt796	Yi	9.25173e-15	12 standard "right" populations + Brahmin Uttar Pradesh
Vietnam BA 391−208 BCE Vt808	Adygei	0	12 standard "right" populations + Brahmin Uttar Pradesh
Vietnam BA 391−208 BCE Vt808	Ami	4.06984e-20	12 standard "right" populations + Brahmin Uttar Pradesh
Vietnam BA 391−208 BCE Vt808	Brahmin_Uttar_Pradesh	0	12 standard "right" populations + Brahmin Uttar Pradesh
Vietnam BA 391−208 BCE Vt808	Druze	0	12 standard "right" populations + Brahmin Uttar Pradesh
Vietnam BA 391−208 BCE Vt808	Japanese	3.3555e-28	12 standard "right" populations + Brahmin Uttar Pradesh
Vietnam BA 391−208 BCE Vt808	Karitiana	0	12 standard "right" populations + Brahmin Uttar Pradesh
Vietnam BA 391−208 BCE Vt808	Onge	1.46014e-152	12 standard "right" populations + Brahmin Uttar Pradesh
Vietnam BA 391−208 BCE Vt808	Orcadian	0	12 standard "right" populations + Brahmin Uttar Pradesh
Vietnam BA 391−208 BCE Vt808	Papuan	1.18085e-158	12 standard "right" populations + Brahmin Uttar Pradesh
Vietnam BA 391−208 BCE Vt808	Pima	0	12 standard "right" populations + Brahmin Uttar Pradesh
Vietnam BA 391−208 BCE Vt808	Sardinian	0	12 standard "right" populations + Brahmin Uttar Pradesh
Vietnam BA 391−208 BCE Vt808	Yi	2.43019e-31	12 standard "right" populations + Brahmin Uttar Pradesh
Vietnam BA 100 BCE−100 CE I2497	Adygei	0	12 standard "right" populations + Brahmin Uttar Pradesh
Vietnam BA 100 BCE−100 CE I2497	Ami	1.37887e-08	12 standard "right" populations + Brahmin Uttar Pradesh
Vietnam BA 100 BCE−100 CE I2497	Brahmin_Uttar_Pradesh	0	12 standard "right" populations + Brahmin Uttar Pradesh
Vietnam BA 100 BCE−100 CE I2497	Druze	0	12 standard "right" populations + Brahmin Uttar Pradesh
Vietnam BA 100 BCE−100 CE I2497	Japanese	1.12602e-21	12 standard "right" populations + Brahmin Uttar Pradesh
Vietnam BA 100 BCE−100 CE I2497	Karitiana	0	12 standard "right" populations + Brahmin Uttar Pradesh
Vietnam BA 100 BCE−100 CE I2497	Onge	0	12 standard "right" populations + Brahmin Uttar Pradesh
Vietnam BA 100 BCE−100 CE I2497	Orcadian	0	12 standard "right" populations + Brahmin Uttar Pradesh
Vietnam BA 100 BCE−100 CE I2497	Papuan	0	12 standard "right" populations + Brahmin Uttar Pradesh
Vietnam BA 100 BCE−100 CE I2497	Pima	0	12 standard "right" populations + Brahmin Uttar Pradesh
Vietnam BA 100 BCE−100 CE I2497	Sardinian	0	12 standard "right" populations + Brahmin Uttar Pradesh
Vietnam BA 100 BCE−100 CE I2497	Yi	5.97201e-27	12 standard "right" populations + Brahmin Uttar Pradesh
Vietnam BA 44 BCE...61 CE I2948	Adygei	0	12 standard "right" populations + Brahmin Uttar Pradesh
Vietnam BA 44 BCE...61 CE I2948	Ami	0.000595332	12 standard "right" populations + Brahmin Uttar Pradesh
Vietnam BA 44 BCE...61 CE I2948	Brahmin_Uttar_Pradesh	0	12 standard "right" populations + Brahmin Uttar Pradesh
Vietnam BA 44 BCE...61 CE I2948	Druze	0	12 standard "right" populations + Brahmin Uttar Pradesh
Vietnam BA 44 BCE...61 CE I2948	Japanese	2.08532e-05	12 standard "right" populations + Brahmin Uttar Pradesh
Vietnam BA 44 BCE...61 CE I2948	Karitiana	0	12 standard "right" populations + Brahmin Uttar Pradesh
Vietnam BA 44 BCE...61 CE I2948	Onge	1.60656e-164	12 standard "right" populations + Brahmin Uttar Pradesh
Vietnam BA 44 BCE...61 CE I2948	Orcadian	0	12 standard "right" populations + Brahmin Uttar Pradesh
Vietnam BA 44 BCE...61 CE I2948	Papuan	1.68065e-153	12 standard "right" populations + Brahmin Uttar Pradesh
Vietnam BA 44 BCE...61 CE I2948	Pima	0	12 standard "right" populations + Brahmin Uttar Pradesh
Vietnam BA 44 BCE...61 CE I2948	Sardinian	0	12 standard "right" populations + Brahmin Uttar Pradesh
Vietnam BA 44 BCE...61 CE I2948	Yi	9.73411e-07	12 standard "right" populations + Brahmin Uttar Pradesh
Vietnam LN 2500−1500 BCE Vt880	Adygei	0	12 standard "right" populations + Brahmin Uttar Pradesh
Vietnam LN 2500−1500 BCE Vt880	Ami	2.76715e-33	12 standard "right" populations + Brahmin Uttar Pradesh
Vietnam LN 2500−1500 BCE Vt880	Brahmin_Uttar_Pradesh	4.94935e-305	12 standard "right" populations + Brahmin Uttar Pradesh
Vietnam LN 2500−1500 BCE Vt880	Druze	0	12 standard "right" populations + Brahmin Uttar Pradesh
Vietnam LN 2500−1500 BCE Vt880	Japanese	8.88752e-43	12 standard "right" populations + Brahmin Uttar Pradesh
Vietnam LN 2500−1500 BCE Vt880	Karitiana	0	12 standard "right" populations + Brahmin Uttar Pradesh
Vietnam LN 2500−1500 BCE Vt880	Onge	1.7048e-95	12 standard "right" populations + Brahmin Uttar Pradesh
Vietnam LN 2500−1500 BCE Vt880	Orcadian	0	12 standard "right" populations + Brahmin Uttar Pradesh
Vietnam LN 2500−1500 BCE Vt880	Papuan	8.82051e-84	12 standard "right" populations + Brahmin Uttar Pradesh
Vietnam LN 2500−1500 BCE Vt880	Pima	0	12 standard "right" populations + Brahmin Uttar Pradesh
Vietnam LN 2500−1500 BCE Vt880	Sardinian	0	12 standard "right" populations + Brahmin Uttar Pradesh
Vietnam LN 2500−1500 BCE Vt880	Yi	1.26059e-45	12 standard "right" populations + Brahmin Uttar Pradesh
Vietnam LN 399−209 BCE Vt777	Adygei	0	12 standard "right" populations + Brahmin Uttar Pradesh
Vietnam LN 399−209 BCE Vt777	Ami	1.50583e-17	12 standard "right" populations + Brahmin Uttar Pradesh
Vietnam LN 399−209 BCE Vt777	Brahmin_Uttar_Pradesh	0	12 standard "right" populations + Brahmin Uttar Pradesh
Vietnam LN 399−209 BCE Vt777	Druze	0	12 standard "right" populations + Brahmin Uttar Pradesh
Vietnam LN 399−209 BCE Vt777	Japanese	2.88852e-24	12 standard "right" populations + Brahmin Uttar Pradesh
Vietnam LN 399−209 BCE Vt777	Karitiana	0	12 standard "right" populations + Brahmin Uttar Pradesh
Vietnam LN 399−209 BCE Vt777	Onge	2.5382e-166	12 standard "right" populations + Brahmin Uttar Pradesh
Vietnam LN 399−209 BCE Vt777	Orcadian	0	12 standard "right" populations + Brahmin Uttar Pradesh
Vietnam LN 399−209 BCE Vt777	Papuan	6.57741e-161	12 standard "right" populations + Brahmin Uttar Pradesh
Vietnam LN 399−209 BCE Vt777	Pima	0	12 standard "right" populations + Brahmin Uttar Pradesh
Vietnam LN 399−209 BCE Vt777	Sardinian	0	12 standard "right" populations + Brahmin Uttar Pradesh
Vietnam LN 399−209 BCE Vt777	Yi	7.34621e-25	12 standard "right" populations + Brahmin Uttar Pradesh
Vietnam LN 800−551 BCE Vt778	Adygei	0	12 standard "right" populations + Brahmin Uttar Pradesh
Vietnam LN 800−551 BCE Vt778	Ami	5.46575e-21	12 standard "right" populations + Brahmin Uttar Pradesh
Vietnam LN 800−551 BCE Vt778	Brahmin_Uttar_Pradesh	0	12 standard "right" populations + Brahmin Uttar Pradesh
Vietnam LN 800−551 BCE Vt778	Druze	0	12 standard "right" populations + Brahmin Uttar Pradesh
Vietnam LN 800−551 BCE Vt778	Japanese	3.79166e-19	12 standard "right" populations + Brahmin Uttar Pradesh
Vietnam LN 800−551 BCE Vt778	Karitiana	0	12 standard "right" populations + Brahmin Uttar Pradesh
Vietnam LN 800−551 BCE Vt778	Onge	1.4517e-178	12 standard "right" populations + Brahmin Uttar Pradesh
Vietnam LN 800−551 BCE Vt778	Orcadian	0	12 standard "right" populations + Brahmin Uttar Pradesh
Vietnam LN 800−551 BCE Vt778	Papuan	3.22333e-152	12 standard "right" populations + Brahmin Uttar Pradesh
Vietnam LN 800−551 BCE Vt778	Pima	0	12 standard "right" populations + Brahmin Uttar Pradesh
Vietnam LN 800−551 BCE Vt778	Sardinian	0	12 standard "right" populations + Brahmin Uttar Pradesh
Vietnam LN 800−551 BCE Vt778	Yi	7.85407e-23	12 standard "right" populations + Brahmin Uttar Pradesh
Vietnam LN 2343−2049 BCE Vt833	Adygei	0	12 standard "right" populations + Brahmin Uttar Pradesh
Vietnam LN 2343−2049 BCE Vt833	Ami	4.03138e-30	12 standard "right" populations + Brahmin Uttar Pradesh
Vietnam LN 2343−2049 BCE Vt833	Brahmin_Uttar_Pradesh	0	12 standard "right" populations + Brahmin Uttar Pradesh
Vietnam LN 2343−2049 BCE Vt833	Druze	0	12 standard "right" populations + Brahmin Uttar Pradesh
Vietnam LN 2343−2049 BCE Vt833	Japanese	4.66924e-31	12 standard "right" populations + Brahmin Uttar Pradesh
Vietnam LN 2343−2049 BCE Vt833	Karitiana	0	12 standard "right" populations + Brahmin Uttar Pradesh
Vietnam LN 2343−2049 BCE Vt833	Onge	1.19219e-122	12 standard "right" populations + Brahmin Uttar Pradesh
Vietnam LN 2343−2049 BCE Vt833	Orcadian	0	12 standard "right" populations + Brahmin Uttar Pradesh
Vietnam LN 2343−2049 BCE Vt833	Papuan	5.18346e-139	12 standard "right" populations + Brahmin Uttar Pradesh
Vietnam LN 2343−2049 BCE Vt833	Pima	0	12 standard "right" populations + Brahmin Uttar Pradesh
Vietnam LN 2343−2049 BCE Vt833	Sardinian	0	12 standard "right" populations + Brahmin Uttar Pradesh
Vietnam LN 2343−2049 BCE Vt833	Yi	1.62266e-42	12 standard "right" populations + Brahmin Uttar Pradesh
Vietnam N 2200−1600 BCE I0626	Adygei	0	12 standard "right" populations + Brahmin Uttar Pradesh
Vietnam N 2200−1600 BCE I0626	Ami	5.80958e-23	12 standard "right" populations + Brahmin Uttar Pradesh
Vietnam N 2200−1600 BCE I0626	Brahmin_Uttar_Pradesh	3.02904e-232	12 standard "right" populations + Brahmin Uttar Pradesh
Vietnam N 2200−1600 BCE I0626	Druze	0	12 standard "right" populations + Brahmin Uttar Pradesh
Vietnam N 2200−1600 BCE I0626	Japanese	9.53146e-26	12 standard "right" populations + Brahmin Uttar Pradesh
Vietnam N 2200−1600 BCE I0626	Karitiana	0	12 standard "right" populations + Brahmin Uttar Pradesh
Vietnam N 2200−1600 BCE I0626	Onge	5.42948e-81	12 standard "right" populations + Brahmin Uttar Pradesh
Vietnam N 2200−1600 BCE I0626	Orcadian	0	12 standard "right" populations + Brahmin Uttar Pradesh
Vietnam N 2200−1600 BCE I0626	Papuan	5.68237e-69	12 standard "right" populations + Brahmin Uttar Pradesh
Vietnam N 2200−1600 BCE I0626	Pima	2.20771e-305	12 standard "right" populations + Brahmin Uttar Pradesh
Vietnam N 2200−1600 BCE I0626	Sardinian	0	12 standard "right" populations + Brahmin Uttar Pradesh
Vietnam N 2200−1600 BCE I0626	Yi	2.22581e-23	12 standard "right" populations + Brahmin Uttar Pradesh
Vietnam N 2133−1892 BCE I0627	Adygei	0	12 standard "right" populations + Brahmin Uttar Pradesh
Vietnam N 2133−1892 BCE I0627	Ami	3.41809e-27	12 standard "right" populations + Brahmin Uttar Pradesh
Vietnam N 2133−1892 BCE I0627	Brahmin_Uttar_Pradesh	0	12 standard "right" populations + Brahmin Uttar Pradesh
Vietnam N 2133−1892 BCE I0627	Druze	0	12 standard "right" populations + Brahmin Uttar Pradesh
Vietnam N 2133−1892 BCE I0627	Japanese	1.19932e-21	12 standard "right" populations + Brahmin Uttar Pradesh
Vietnam N 2133−1892 BCE I0627	Karitiana	0	12 standard "right" populations + Brahmin Uttar Pradesh
Vietnam N 2133−1892 BCE I0627	Onge	1.63258e-126	12 standard "right" populations + Brahmin Uttar Pradesh
Vietnam N 2133−1892 BCE I0627	Orcadian	0	12 standard "right" populations + Brahmin Uttar Pradesh
Vietnam N 2133−1892 BCE I0627	Papuan	1.7638e-118	12 standard "right" populations + Brahmin Uttar Pradesh
Vietnam N 2133−1892 BCE I0627	Pima	0	12 standard "right" populations + Brahmin Uttar Pradesh
Vietnam N 2133−1892 BCE I0627	Sardinian	0	12 standard "right" populations + Brahmin Uttar Pradesh
Vietnam N 2133−1892 BCE I0627	Yi	2.98281e-30	12 standard "right" populations + Brahmin Uttar Pradesh
Vietnam N 1889−1742 BCE I1859	Adygei	0	12 standard "right" populations + Brahmin Uttar Pradesh
Vietnam N 1889−1742 BCE I1859	Ami	4.54962e-20	12 standard "right" populations + Brahmin Uttar Pradesh
Vietnam N 1889−1742 BCE I1859	Brahmin_Uttar_Pradesh	2.07209e-277	12 standard "right" populations + Brahmin Uttar Pradesh
Vietnam N 1889−1742 BCE I1859	Druze	0	12 standard "right" populations + Brahmin Uttar Pradesh
Vietnam N 1889−1742 BCE I1859	Japanese	9.15447e-21	12 standard "right" populations + Brahmin Uttar Pradesh
Vietnam N 1889−1742 BCE I1859	Karitiana	0	12 standard "right" populations + Brahmin Uttar Pradesh
Vietnam N 1889−1742 BCE I1859	Onge	2.23098e-91	12 standard "right" populations + Brahmin Uttar Pradesh
Vietnam N 1889−1742 BCE I1859	Orcadian	0	12 standard "right" populations + Brahmin Uttar Pradesh
Vietnam N 1889−1742 BCE I1859	Papuan	2.92848e-99	12 standard "right" populations + Brahmin Uttar Pradesh
Vietnam N 1889−1742 BCE I1859	Pima	0	12 standard "right" populations + Brahmin Uttar Pradesh
Vietnam N 1889−1742 BCE I1859	Sardinian	0	12 standard "right" populations + Brahmin Uttar Pradesh
Vietnam N 1889−1742 BCE I1859	Yi	6.88075e-19	12 standard "right" populations + Brahmin Uttar Pradesh
Vietnam N 1872−1636 BCE I2731	Adygei	0	12 standard "right" populations + Brahmin Uttar Pradesh
Vietnam N 1872−1636 BCE I2731	Ami	1.27179e-28	12 standard "right" populations + Brahmin Uttar Pradesh
Vietnam N 1872−1636 BCE I2731	Brahmin_Uttar_Pradesh	1.49982e-238	12 standard "right" populations + Brahmin Uttar Pradesh
Vietnam N 1872−1636 BCE I2731	Druze	0	12 standard "right" populations + Brahmin Uttar Pradesh
Vietnam N 1872−1636 BCE I2731	Japanese	4.39185e-27	12 standard "right" populations + Brahmin Uttar Pradesh
Vietnam N 1872−1636 BCE I2731	Karitiana	0	12 standard "right" populations + Brahmin Uttar Pradesh
Vietnam N 1872−1636 BCE I2731	Onge	1.7024e-93	12 standard "right" populations + Brahmin Uttar Pradesh
Vietnam N 1872−1636 BCE I2731	Orcadian	0	12 standard "right" populations + Brahmin Uttar Pradesh
Vietnam N 1872−1636 BCE I2731	Papuan	9.24934e-94	12 standard "right" populations + Brahmin Uttar Pradesh
Vietnam N 1872−1636 BCE I2731	Pima	0	12 standard "right" populations + Brahmin Uttar Pradesh
Vietnam N 1872−1636 BCE I2731	Sardinian	0	12 standard "right" populations + Brahmin Uttar Pradesh
Vietnam N 1872−1636 BCE I2731	Yi	8.09515e-29	12 standard "right" populations + Brahmin Uttar Pradesh
Vietnam N 2200−1600 BCE I2947	Adygei	0	12 standard "right" populations + Brahmin Uttar Pradesh
Vietnam N 2200−1600 BCE I2947	Ami	3.62466e-21	12 standard "right" populations + Brahmin Uttar Pradesh
Vietnam N 2200−1600 BCE I2947	Brahmin_Uttar_Pradesh	2.89228e-224	12 standard "right" populations + Brahmin Uttar Pradesh
Vietnam N 2200−1600 BCE I2947	Druze	0	12 standard "right" populations + Brahmin Uttar Pradesh
Vietnam N 2200−1600 BCE I2947	Japanese	1.12572e-22	12 standard "right" populations + Brahmin Uttar Pradesh
Vietnam N 2200−1600 BCE I2947	Karitiana	0	12 standard "right" populations + Brahmin Uttar Pradesh
Vietnam N 2200−1600 BCE I2947	Onge	1.04215e-64	12 standard "right" populations + Brahmin Uttar Pradesh
Vietnam N 2200−1600 BCE I2947	Orcadian	0	12 standard "right" populations + Brahmin Uttar Pradesh
Vietnam N 2200−1600 BCE I2947	Papuan	1.84566e-87	12 standard "right" populations + Brahmin Uttar Pradesh
Vietnam N 2200−1600 BCE I2947	Pima	3.57238e-271	12 standard "right" populations + Brahmin Uttar Pradesh
Vietnam N 2200−1600 BCE I2947	Sardinian	0	12 standard "right" populations + Brahmin Uttar Pradesh
Vietnam N 2200−1600 BCE I2947	Yi	1.03266e-28	12 standard "right" populations + Brahmin Uttar Pradesh
Vietnam His. 1641−1950 CE Vt719	Adygei	0	12 standard "right" populations + Brahmin Uttar Pradesh
Vietnam His. 1641−1950 CE Vt719	Ami	0.00828814	12 standard "right" populations + Brahmin Uttar Pradesh
Vietnam His. 1641−1950 CE Vt719	Brahmin_Uttar_Pradesh	0	12 standard "right" populations + Brahmin Uttar Pradesh
Vietnam His. 1641−1950 CE Vt719	Druze	0	12 standard "right" populations + Brahmin Uttar Pradesh
Vietnam His. 1641−1950 CE Vt719	Japanese	9.10385e-12	12 standard "right" populations + Brahmin Uttar Pradesh
Vietnam His. 1641−1950 CE Vt719	Karitiana	0	12 standard "right" populations + Brahmin Uttar Pradesh
Vietnam His. 1641−1950 CE Vt719	Onge	1.25396e-289	12 standard "right" populations + Brahmin Uttar Pradesh
Vietnam His. 1641−1950 CE Vt719	Orcadian	0	12 standard "right" populations + Brahmin Uttar Pradesh
Vietnam His. 1641−1950 CE Vt719	Papuan	1.1022e-255	12 standard "right" populations + Brahmin Uttar Pradesh
Vietnam His. 1641−1950 CE Vt719	Pima	0	12 standard "right" populations + Brahmin Uttar Pradesh
Vietnam His. 1641−1950 CE Vt719	Sardinian	0	12 standard "right" populations + Brahmin Uttar Pradesh
Vietnam His. 1641−1950 CE Vt719	Yi	9.66032e-10	12 standard "right" populations + Brahmin Uttar Pradesh
Cambodia PH 78−234 CE I1680	Adygei	0	12 standard "right" populations + Mala
Cambodia PH 78−234 CE I1680	Ami	4.88545e-72	12 standard "right" populations + Mala
Cambodia PH 78−234 CE I1680	Druze	0	12 standard "right" populations + Mala
Cambodia PH 78−234 CE I1680	Japanese	3.76242e-84	12 standard "right" populations + Mala
Cambodia PH 78−234 CE I1680	Karitiana	0	12 standard "right" populations + Mala
Cambodia PH 78−234 CE I1680	Mala	9.35993e-102	12 standard "right" populations + Mala
Cambodia PH 78−234 CE I1680	Onge	6.1593e-43	12 standard "right" populations + Mala
Cambodia PH 78−234 CE I1680	Orcadian	0	12 standard "right" populations + Mala
Cambodia PH 78−234 CE I1680	Papuan	6.24356e-50	12 standard "right" populations + Mala
Cambodia PH 78−234 CE I1680	Pima	0	12 standard "right" populations + Mala
Cambodia PH 78−234 CE I1680	Sardinian	0	12 standard "right" populations + Mala
Cambodia PH 78−234 CE I1680	Yi	1.12717e-88	12 standard "right" populations + Mala
Laos BA 459−231 BCE La727	Adygei	0	12 standard "right" populations + Mala
Laos BA 459−231 BCE La727	Ami	4.95241e-46	12 standard "right" populations + Mala
Laos BA 459−231 BCE La727	Druze	0	12 standard "right" populations + Mala
Laos BA 459−231 BCE La727	Japanese	4.89323e-51	12 standard "right" populations + Mala
Laos BA 459−231 BCE La727	Karitiana	0	12 standard "right" populations + Mala
Laos BA 459−231 BCE La727	Mala	0	12 standard "right" populations + Mala
Laos BA 459−231 BCE La727	Onge	2.85147e-155	12 standard "right" populations + Mala
Laos BA 459−231 BCE La727	Orcadian	0	12 standard "right" populations + Mala
Laos BA 459−231 BCE La727	Papuan	4.75634e-160	12 standard "right" populations + Mala
Laos BA 459−231 BCE La727	Pima	0	12 standard "right" populations + Mala
Laos BA 459−231 BCE La727	Sardinian	0	12 standard "right" populations + Mala
Laos BA 459−231 BCE La727	Yi	4.39451e-61	12 standard "right" populations + Mala
Laos LN/BA 1125−926 BCE La364	Adygei	0	12 standard "right" populations + Mala
Laos LN/BA 1125−926 BCE La364	Ami	4.11034e-39	12 standard "right" populations + Mala
Laos LN/BA 1125−926 BCE La364	Druze	0	12 standard "right" populations + Mala
Laos LN/BA 1125−926 BCE La364	Japanese	1.04478e-42	12 standard "right" populations + Mala
Laos LN/BA 1125−926 BCE La364	Karitiana	0	12 standard "right" populations + Mala
Laos LN/BA 1125−926 BCE La364	Mala	0	12 standard "right" populations + Mala
Laos LN/BA 1125−926 BCE La364	Onge	1.843e-224	12 standard "right" populations + Mala
Laos LN/BA 1125−926 BCE La364	Orcadian	0	12 standard "right" populations + Mala
Laos LN/BA 1125−926 BCE La364	Papuan	3.69293e-221	12 standard "right" populations + Mala
Laos LN/BA 1125−926 BCE La364	Pima	0	12 standard "right" populations + Mala
Laos LN/BA 1125−926 BCE La364	Sardinian	0	12 standard "right" populations + Mala
Laos LN/BA 1125−926 BCE La364	Yi	1.53814e-51	12 standard "right" populations + Mala
Malaysia LN 744−398 BCE Ma912	Adygei	0	12 standard "right" populations + Mala
Malaysia LN 744−398 BCE Ma912	Ami	2.14861e-53	12 standard "right" populations + Mala
Malaysia LN 744−398 BCE Ma912	Druze	0	12 standard "right" populations + Mala
Malaysia LN 744−398 BCE Ma912	Japanese	3.38543e-59	12 standard "right" populations + Mala
Malaysia LN 744−398 BCE Ma912	Karitiana	0	12 standard "right" populations + Mala
Malaysia LN 744−398 BCE Ma912	Mala	0	12 standard "right" populations + Mala
Malaysia LN 744−398 BCE Ma912	Onge	5.90561e-205	12 standard "right" populations + Mala
Malaysia LN 744−398 BCE Ma912	Orcadian	0	12 standard "right" populations + Mala
Malaysia LN 744−398 BCE Ma912	Papuan	2.34727e-206	12 standard "right" populations + Mala
Malaysia LN 744−398 BCE Ma912	Pima	0	12 standard "right" populations + Mala
Malaysia LN 744−398 BCE Ma912	Sardinian	0	12 standard "right" populations + Mala
Malaysia LN 744−398 BCE Ma912	Yi	5.29305e-67	12 standard "right" populations + Mala
Malaysia His. 1448−1625 CE Ma554	Adygei	0	12 standard "right" populations + Mala
Malaysia His. 1448−1625 CE Ma554	Ami	3.84625e-13	12 standard "right" populations + Mala
Malaysia His. 1448−1625 CE Ma554	Druze	0	12 standard "right" populations + Mala
Malaysia His. 1448−1625 CE Ma554	Japanese	1.94663e-43	12 standard "right" populations + Mala
Malaysia His. 1448−1625 CE Ma554	Karitiana	0	12 standard "right" populations + Mala
Malaysia His. 1448−1625 CE Ma554	Mala	0	12 standard "right" populations + Mala
Malaysia His. 1448−1625 CE Ma554	Onge	4.3726e-201	12 standard "right" populations + Mala
Malaysia His. 1448−1625 CE Ma554	Orcadian	0	12 standard "right" populations + Mala
Malaysia His. 1448−1625 CE Ma554	Papuan	6.7376e-243	12 standard "right" populations + Mala
Malaysia His. 1448−1625 CE Ma554	Pima	0	12 standard "right" populations + Mala
Malaysia His. 1448−1625 CE Ma554	Sardinian	0	12 standard "right" populations + Mala
Malaysia His. 1448−1625 CE Ma554	Yi	2.97425e-32	12 standard "right" populations + Mala
Malaysia His. 1505−1653 CE Ma555	Adygei	0	12 standard "right" populations + Mala
Malaysia His. 1505−1653 CE Ma555	Ami	1.85602e-08	12 standard "right" populations + Mala
Malaysia His. 1505−1653 CE Ma555	Druze	0	12 standard "right" populations + Mala
Malaysia His. 1505−1653 CE Ma555	Japanese	5.061e-53	12 standard "right" populations + Mala
Malaysia His. 1505−1653 CE Ma555	Karitiana	0	12 standard "right" populations + Mala
Malaysia His. 1505−1653 CE Ma555	Mala	0	12 standard "right" populations + Mala
Malaysia His. 1505−1653 CE Ma555	Onge	0	12 standard "right" populations + Mala
Malaysia His. 1505−1653 CE Ma555	Orcadian	0	12 standard "right" populations + Mala
Malaysia His. 1505−1653 CE Ma555	Papuan	0	12 standard "right" populations + Mala
Malaysia His. 1505−1653 CE Ma555	Pima	0	12 standard "right" populations + Mala
Malaysia His. 1505−1653 CE Ma555	Sardinian	0	12 standard "right" populations + Mala
Malaysia His. 1505−1653 CE Ma555	Yi	6.24703e-52	12 standard "right" populations + Mala
Thailand IA 236−338 CE Th519	Adygei	0	12 standard "right" populations + Mala
Thailand IA 236−338 CE Th519	Ami	7.74315e-19	12 standard "right" populations + Mala
Thailand IA 236−338 CE Th519	Druze	0	12 standard "right" populations + Mala
Thailand IA 236−338 CE Th519	Japanese	1.21112e-16	12 standard "right" populations + Mala
Thailand IA 236−338 CE Th519	Karitiana	0	12 standard "right" populations + Mala
Thailand IA 236−338 CE Th519	Mala	0	12 standard "right" populations + Mala
Thailand IA 236−338 CE Th519	Onge	5.86052e-168	12 standard "right" populations + Mala
Thailand IA 236−338 CE Th519	Orcadian	0	12 standard "right" populations + Mala
Thailand IA 236−338 CE Th519	Papuan	1.5113e-178	12 standard "right" populations + Mala
Thailand IA 236−338 CE Th519	Pima	0	12 standard "right" populations + Mala
Thailand IA 236−338 CE Th519	Sardinian	0	12 standard "right" populations + Mala
Thailand IA 236−338 CE Th519	Yi	1.70329e-23	12 standard "right" populations + Mala
Thailand IA 215−344 CE Th521	Adygei	0	12 standard "right" populations + Mala
Thailand IA 215−344 CE Th521	Ami	1.1375e-25	12 standard "right" populations + Mala
Thailand IA 215−344 CE Th521	Druze	0	12 standard "right" populations + Mala
Thailand IA 215−344 CE Th521	Japanese	2.02329e-24	12 standard "right" populations + Mala
Thailand IA 215−344 CE Th521	Karitiana	0	12 standard "right" populations + Mala
Thailand IA 215−344 CE Th521	Mala	0	12 standard "right" populations + Mala
Thailand IA 215−344 CE Th521	Onge	5.24383e-209	12 standard "right" populations + Mala
Thailand IA 215−344 CE Th521	Orcadian	0	12 standard "right" populations + Mala
Thailand IA 215−344 CE Th521	Papuan	4.96178e-215	12 standard "right" populations + Mala
Thailand IA 215−344 CE Th521	Pima	0	12 standard "right" populations + Mala
Thailand IA 215−344 CE Th521	Sardinian	0	12 standard "right" populations + Mala
Thailand IA 215−344 CE Th521	Yi	2.0594e-26	12 standard "right" populations + Mala
Thailand IA 238−376 CE Th530	Adygei	0	12 standard "right" populations + Mala
Thailand IA 238−376 CE Th530	Ami	9.2836e-24	12 standard "right" populations + Mala
Thailand IA 238−376 CE Th530	Druze	0	12 standard "right" populations + Mala
Thailand IA 238−376 CE Th530	Japanese	5.6067e-16	12 standard "right" populations + Mala
Thailand IA 238−376 CE Th530	Karitiana	0	12 standard "right" populations + Mala
Thailand IA 238−376 CE Th530	Mala	0	12 standard "right" populations + Mala
Thailand IA 238−376 CE Th530	Onge	8.23026e-192	12 standard "right" populations + Mala
Thailand IA 238−376 CE Th530	Orcadian	0	12 standard "right" populations + Mala
Thailand IA 238−376 CE Th530	Papuan	1.70586e-181	12 standard "right" populations + Mala
Thailand IA 238−376 CE Th530	Pima	0	12 standard "right" populations + Mala
Thailand IA 238−376 CE Th530	Sardinian	0	12 standard "right" populations + Mala
Thailand IA 238−376 CE Th530	Yi	2.55873e-21	12 standard "right" populations + Mala
Thailand IA 259−419 CE Th531	Adygei	0	12 standard "right" populations + Mala
Thailand IA 259−419 CE Th531	Ami	1.19889e-09	12 standard "right" populations + Mala
Thailand IA 259−419 CE Th531	Druze	0	12 standard "right" populations + Mala
Thailand IA 259−419 CE Th531	Japanese	0.00157719	12 standard "right" populations + Mala
Thailand IA 259−419 CE Th531	Karitiana	2.17513e-291	12 standard "right" populations + Mala
Thailand IA 259−419 CE Th531	Mala	1.45433e-216	12 standard "right" populations + Mala
Thailand IA 259−419 CE Th531	Onge	2.31997e-104	12 standard "right" populations + Mala
Thailand IA 259−419 CE Th531	Orcadian	0	12 standard "right" populations + Mala
Thailand IA 259−419 CE Th531	Papuan	1.00746e-105	12 standard "right" populations + Mala
Thailand IA 259−419 CE Th531	Pima	2.12336e-288	12 standard "right" populations + Mala
Thailand IA 259−419 CE Th531	Sardinian	0	12 standard "right" populations + Mala
Thailand IA 259−419 CE Th531	Yi	9.1828e-07	12 standard "right" populations + Mala
Vietnam BA 386−206 BCE Vt779	Adygei	0	12 standard "right" populations + Mala
Vietnam BA 386−206 BCE Vt779	Ami	4.09955e-15	12 standard "right" populations + Mala
Vietnam BA 386−206 BCE Vt779	Druze	0	12 standard "right" populations + Mala
Vietnam BA 386−206 BCE Vt779	Japanese	8.49974e-22	12 standard "right" populations + Mala
Vietnam BA 386−206 BCE Vt779	Karitiana	0	12 standard "right" populations + Mala
Vietnam BA 386−206 BCE Vt779	Mala	5.73628e-302	12 standard "right" populations + Mala
Vietnam BA 386−206 BCE Vt779	Onge	2.59973e-160	12 standard "right" populations + Mala
Vietnam BA 386−206 BCE Vt779	Orcadian	0	12 standard "right" populations + Mala
Vietnam BA 386−206 BCE Vt779	Papuan	8.85624e-188	12 standard "right" populations + Mala
Vietnam BA 386−206 BCE Vt779	Pima	0	12 standard "right" populations + Mala
Vietnam BA 386−206 BCE Vt779	Sardinian	0	12 standard "right" populations + Mala
Vietnam BA 386−206 BCE Vt779	Yi	2.28904e-19	12 standard "right" populations + Mala
Vietnam BA 389−207 BCE Vt781	Adygei	0	12 standard "right" populations + Mala
Vietnam BA 389−207 BCE Vt781	Ami	5.22292e-17	12 standard "right" populations + Mala
Vietnam BA 389−207 BCE Vt781	Druze	0	12 standard "right" populations + Mala
Vietnam BA 389−207 BCE Vt781	Japanese	5.87717e-25	12 standard "right" populations + Mala
Vietnam BA 389−207 BCE Vt781	Karitiana	0	12 standard "right" populations + Mala
Vietnam BA 389−207 BCE Vt781	Mala	0	12 standard "right" populations + Mala
Vietnam BA 389−207 BCE Vt781	Onge	1.78739e-178	12 standard "right" populations + Mala
Vietnam BA 389−207 BCE Vt781	Orcadian	0	12 standard "right" populations + Mala
Vietnam BA 389−207 BCE Vt781	Papuan	1.80284e-188	12 standard "right" populations + Mala
Vietnam BA 389−207 BCE Vt781	Pima	0	12 standard "right" populations + Mala
Vietnam BA 389−207 BCE Vt781	Sardinian	0	12 standard "right" populations + Mala
Vietnam BA 389−207 BCE Vt781	Yi	1.55545e-27	12 standard "right" populations + Mala
Vietnam BA 350−54 BCE Vt796	Adygei	0	12 standard "right" populations + Mala
Vietnam BA 350−54 BCE Vt796	Ami	5.27164e-10	12 standard "right" populations + Mala
Vietnam BA 350−54 BCE Vt796	Druze	0	12 standard "right" populations + Mala
Vietnam BA 350−54 BCE Vt796	Japanese	1.44511e-12	12 standard "right" populations + Mala
Vietnam BA 350−54 BCE Vt796	Karitiana	0	12 standard "right" populations + Mala
Vietnam BA 350−54 BCE Vt796	Mala	0	12 standard "right" populations + Mala
Vietnam BA 350−54 BCE Vt796	Onge	1.50007e-158	12 standard "right" populations + Mala
Vietnam BA 350−54 BCE Vt796	Orcadian	0	12 standard "right" populations + Mala
Vietnam BA 350−54 BCE Vt796	Papuan	5.62942e-174	12 standard "right" populations + Mala
Vietnam BA 350−54 BCE Vt796	Pima	0	12 standard "right" populations + Mala
Vietnam BA 350−54 BCE Vt796	Sardinian	0	12 standard "right" populations + Mala
Vietnam BA 350−54 BCE Vt796	Yi	5.8037e-14	12 standard "right" populations + Mala
Vietnam BA 391−208 BCE Vt808	Adygei	0	12 standard "right" populations + Mala
Vietnam BA 391−208 BCE Vt808	Ami	2.39499e-20	12 standard "right" populations + Mala
Vietnam BA 391−208 BCE Vt808	Druze	0	12 standard "right" populations + Mala
Vietnam BA 391−208 BCE Vt808	Japanese	8.68407e-29	12 standard "right" populations + Mala
Vietnam BA 391−208 BCE Vt808	Karitiana	0	12 standard "right" populations + Mala
Vietnam BA 391−208 BCE Vt808	Mala	4.11264e-308	12 standard "right" populations + Mala
Vietnam BA 391−208 BCE Vt808	Onge	5.45135e-136	12 standard "right" populations + Mala
Vietnam BA 391−208 BCE Vt808	Orcadian	0	12 standard "right" populations + Mala
Vietnam BA 391−208 BCE Vt808	Papuan	5.09294e-150	12 standard "right" populations + Mala
Vietnam BA 391−208 BCE Vt808	Pima	0	12 standard "right" populations + Mala
Vietnam BA 391−208 BCE Vt808	Sardinian	0	12 standard "right" populations + Mala
Vietnam BA 391−208 BCE Vt808	Yi	1.13635e-31	12 standard "right" populations + Mala
Vietnam BA 100 BCE−100 CE I2497	Adygei	0	12 standard "right" populations + Mala
Vietnam BA 100 BCE−100 CE I2497	Ami	1.43741e-08	12 standard "right" populations + Mala
Vietnam BA 100 BCE−100 CE I2497	Druze	0	12 standard "right" populations + Mala
Vietnam BA 100 BCE−100 CE I2497	Japanese	2.36686e-21	12 standard "right" populations + Mala
Vietnam BA 100 BCE−100 CE I2497	Karitiana	0	12 standard "right" populations + Mala
Vietnam BA 100 BCE−100 CE I2497	Mala	0	12 standard "right" populations + Mala
Vietnam BA 100 BCE−100 CE I2497	Onge	0	12 standard "right" populations + Mala
Vietnam BA 100 BCE−100 CE I2497	Orcadian	0	12 standard "right" populations + Mala
Vietnam BA 100 BCE−100 CE I2497	Papuan	0	12 standard "right" populations + Mala
Vietnam BA 100 BCE−100 CE I2497	Pima	0	12 standard "right" populations + Mala
Vietnam BA 100 BCE−100 CE I2497	Sardinian	0	12 standard "right" populations + Mala
Vietnam BA 100 BCE−100 CE I2497	Yi	8.69755e-26	12 standard "right" populations + Mala
Vietnam BA 44 BCE...61 CE I2948	Adygei	0	12 standard "right" populations + Mala
Vietnam BA 44 BCE...61 CE I2948	Ami	0.000867865	12 standard "right" populations + Mala
Vietnam BA 44 BCE...61 CE I2948	Druze	0	12 standard "right" populations + Mala
Vietnam BA 44 BCE...61 CE I2948	Japanese	2.96564e-05	12 standard "right" populations + Mala
Vietnam BA 44 BCE...61 CE I2948	Karitiana	0	12 standard "right" populations + Mala
Vietnam BA 44 BCE...61 CE I2948	Mala	2.72056e-244	12 standard "right" populations + Mala
Vietnam BA 44 BCE...61 CE I2948	Onge	3.26128e-141	12 standard "right" populations + Mala
Vietnam BA 44 BCE...61 CE I2948	Orcadian	0	12 standard "right" populations + Mala
Vietnam BA 44 BCE...61 CE I2948	Papuan	6.89862e-148	12 standard "right" populations + Mala
Vietnam BA 44 BCE...61 CE I2948	Pima	0	12 standard "right" populations + Mala
Vietnam BA 44 BCE...61 CE I2948	Sardinian	0	12 standard "right" populations + Mala
Vietnam BA 44 BCE...61 CE I2948	Yi	4.47392e-06	12 standard "right" populations + Mala
Vietnam LN 2500−1500 BCE Vt880	Adygei	0	12 standard "right" populations + Mala
Vietnam LN 2500−1500 BCE Vt880	Ami	8.25068e-33	12 standard "right" populations + Mala
Vietnam LN 2500−1500 BCE Vt880	Druze	0	12 standard "right" populations + Mala
Vietnam LN 2500−1500 BCE Vt880	Japanese	1.05677e-42	12 standard "right" populations + Mala
Vietnam LN 2500−1500 BCE Vt880	Karitiana	0	12 standard "right" populations + Mala
Vietnam LN 2500−1500 BCE Vt880	Mala	6.8643e-219	12 standard "right" populations + Mala
Vietnam LN 2500−1500 BCE Vt880	Onge	8.02552e-83	12 standard "right" populations + Mala
Vietnam LN 2500−1500 BCE Vt880	Orcadian	0	12 standard "right" populations + Mala
Vietnam LN 2500−1500 BCE Vt880	Papuan	2.14527e-85	12 standard "right" populations + Mala
Vietnam LN 2500−1500 BCE Vt880	Pima	0	12 standard "right" populations + Mala
Vietnam LN 2500−1500 BCE Vt880	Sardinian	0	12 standard "right" populations + Mala
Vietnam LN 2500−1500 BCE Vt880	Yi	2.3172e-45	12 standard "right" populations + Mala
Vietnam LN 399−209 BCE Vt777	Adygei	0	12 standard "right" populations + Mala
Vietnam LN 399−209 BCE Vt777	Ami	1.4686e-17	12 standard "right" populations + Mala
Vietnam LN 399−209 BCE Vt777	Druze	0	12 standard "right" populations + Mala
Vietnam LN 399−209 BCE Vt777	Japanese	3.07589e-24	12 standard "right" populations + Mala
Vietnam LN 399−209 BCE Vt777	Karitiana	0	12 standard "right" populations + Mala
Vietnam LN 399−209 BCE Vt777	Mala	0	12 standard "right" populations + Mala
Vietnam LN 399−209 BCE Vt777	Onge	3.67842e-157	12 standard "right" populations + Mala
Vietnam LN 399−209 BCE Vt777	Orcadian	0	12 standard "right" populations + Mala
Vietnam LN 399−209 BCE Vt777	Papuan	1.01895e-168	12 standard "right" populations + Mala
Vietnam LN 399−209 BCE Vt777	Pima	0	12 standard "right" populations + Mala
Vietnam LN 399−209 BCE Vt777	Sardinian	0	12 standard "right" populations + Mala
Vietnam LN 399−209 BCE Vt777	Yi	1.14881e-24	12 standard "right" populations + Mala
Vietnam LN 800−551 BCE Vt778	Adygei	0	12 standard "right" populations + Mala
Vietnam LN 800−551 BCE Vt778	Ami	5.31349e-21	12 standard "right" populations + Mala
Vietnam LN 800−551 BCE Vt778	Druze	0	12 standard "right" populations + Mala
Vietnam LN 800−551 BCE Vt778	Japanese	2.78348e-18	12 standard "right" populations + Mala
Vietnam LN 800−551 BCE Vt778	Karitiana	0	12 standard "right" populations + Mala
Vietnam LN 800−551 BCE Vt778	Mala	0	12 standard "right" populations + Mala
Vietnam LN 800−551 BCE Vt778	Onge	5.87044e-155	12 standard "right" populations + Mala
Vietnam LN 800−551 BCE Vt778	Orcadian	0	12 standard "right" populations + Mala
Vietnam LN 800−551 BCE Vt778	Papuan	8.18287e-157	12 standard "right" populations + Mala
Vietnam LN 800−551 BCE Vt778	Pima	0	12 standard "right" populations + Mala
Vietnam LN 800−551 BCE Vt778	Sardinian	0	12 standard "right" populations + Mala
Vietnam LN 800−551 BCE Vt778	Yi	1.89884e-21	12 standard "right" populations + Mala
Vietnam LN 2343−2049 BCE Vt833	Adygei	0	12 standard "right" populations + Mala
Vietnam LN 2343−2049 BCE Vt833	Ami	3.64717e-30	12 standard "right" populations + Mala
Vietnam LN 2343−2049 BCE Vt833	Druze	0	12 standard "right" populations + Mala
Vietnam LN 2343−2049 BCE Vt833	Japanese	6.73524e-31	12 standard "right" populations + Mala
Vietnam LN 2343−2049 BCE Vt833	Karitiana	0	12 standard "right" populations + Mala
Vietnam LN 2343−2049 BCE Vt833	Mala	2.84301e-250	12 standard "right" populations + Mala
Vietnam LN 2343−2049 BCE Vt833	Onge	5.40787e-111	12 standard "right" populations + Mala
Vietnam LN 2343−2049 BCE Vt833	Orcadian	0	12 standard "right" populations + Mala
Vietnam LN 2343−2049 BCE Vt833	Papuan	9.90904e-143	12 standard "right" populations + Mala
Vietnam LN 2343−2049 BCE Vt833	Pima	0	12 standard "right" populations + Mala
Vietnam LN 2343−2049 BCE Vt833	Sardinian	0	12 standard "right" populations + Mala
Vietnam LN 2343−2049 BCE Vt833	Yi	1.75609e-42	12 standard "right" populations + Mala
Vietnam N 2200−1600 BCE I0626	Adygei	0	12 standard "right" populations + Mala
Vietnam N 2200−1600 BCE I0626	Ami	1.78516e-23	12 standard "right" populations + Mala
Vietnam N 2200−1600 BCE I0626	Druze	0	12 standard "right" populations + Mala
Vietnam N 2200−1600 BCE I0626	Japanese	2.47276e-26	12 standard "right" populations + Mala
Vietnam N 2200−1600 BCE I0626	Karitiana	0	12 standard "right" populations + Mala
Vietnam N 2200−1600 BCE I0626	Mala	5.53933e-169	12 standard "right" populations + Mala
Vietnam N 2200−1600 BCE I0626	Onge	3.29138e-76	12 standard "right" populations + Mala
Vietnam N 2200−1600 BCE I0626	Orcadian	0	12 standard "right" populations + Mala
Vietnam N 2200−1600 BCE I0626	Papuan	2.37231e-71	12 standard "right" populations + Mala
Vietnam N 2200−1600 BCE I0626	Pima	3.48081e-305	12 standard "right" populations + Mala
Vietnam N 2200−1600 BCE I0626	Sardinian	0	12 standard "right" populations + Mala
Vietnam N 2200−1600 BCE I0626	Yi	1.73835e-24	12 standard "right" populations + Mala
Vietnam N 2133−1892 BCE I0627	Adygei	0	12 standard "right" populations + Mala
Vietnam N 2133−1892 BCE I0627	Ami	1.98931e-27	12 standard "right" populations + Mala
Vietnam N 2133−1892 BCE I0627	Druze	0	12 standard "right" populations + Mala
Vietnam N 2133−1892 BCE I0627	Japanese	3.12027e-21	12 standard "right" populations + Mala
Vietnam N 2133−1892 BCE I0627	Karitiana	0	12 standard "right" populations + Mala
Vietnam N 2133−1892 BCE I0627	Mala	1.66408e-268	12 standard "right" populations + Mala
Vietnam N 2133−1892 BCE I0627	Onge	4.84726e-117	12 standard "right" populations + Mala
Vietnam N 2133−1892 BCE I0627	Orcadian	0	12 standard "right" populations + Mala
Vietnam N 2133−1892 BCE I0627	Papuan	1.05202e-122	12 standard "right" populations + Mala
Vietnam N 2133−1892 BCE I0627	Pima	0	12 standard "right" populations + Mala
Vietnam N 2133−1892 BCE I0627	Sardinian	0	12 standard "right" populations + Mala
Vietnam N 2133−1892 BCE I0627	Yi	7.21968e-29	12 standard "right" populations + Mala
Vietnam N 1889−1742 BCE I1859	Adygei	0	12 standard "right" populations + Mala
Vietnam N 1889−1742 BCE I1859	Ami	5.51116e-20	12 standard "right" populations + Mala
Vietnam N 1889−1742 BCE I1859	Druze	0	12 standard "right" populations + Mala
Vietnam N 1889−1742 BCE I1859	Japanese	2.92797e-21	12 standard "right" populations + Mala
Vietnam N 1889−1742 BCE I1859	Karitiana	0	12 standard "right" populations + Mala
Vietnam N 1889−1742 BCE I1859	Mala	8.20604e-195	12 standard "right" populations + Mala
Vietnam N 1889−1742 BCE I1859	Onge	3.74135e-88	12 standard "right" populations + Mala
Vietnam N 1889−1742 BCE I1859	Orcadian	0	12 standard "right" populations + Mala
Vietnam N 1889−1742 BCE I1859	Papuan	2.09796e-103	12 standard "right" populations + Mala
Vietnam N 1889−1742 BCE I1859	Pima	0	12 standard "right" populations + Mala
Vietnam N 1889−1742 BCE I1859	Sardinian	0	12 standard "right" populations + Mala
Vietnam N 1889−1742 BCE I1859	Yi	4.17888e-19	12 standard "right" populations + Mala
Vietnam N 1872−1636 BCE I2731	Adygei	0	12 standard "right" populations + Mala
Vietnam N 1872−1636 BCE I2731	Ami	1.22816e-28	12 standard "right" populations + Mala
Vietnam N 1872−1636 BCE I2731	Druze	0	12 standard "right" populations + Mala
Vietnam N 1872−1636 BCE I2731	Japanese	7.93387e-27	12 standard "right" populations + Mala
Vietnam N 1872−1636 BCE I2731	Karitiana	0	12 standard "right" populations + Mala
Vietnam N 1872−1636 BCE I2731	Mala	3.48969e-177	12 standard "right" populations + Mala
Vietnam N 1872−1636 BCE I2731	Onge	9.2717e-83	12 standard "right" populations + Mala
Vietnam N 1872−1636 BCE I2731	Orcadian	0	12 standard "right" populations + Mala
Vietnam N 1872−1636 BCE I2731	Papuan	6.27808e-96	12 standard "right" populations + Mala
Vietnam N 1872−1636 BCE I2731	Pima	0	12 standard "right" populations + Mala
Vietnam N 1872−1636 BCE I2731	Sardinian	0	12 standard "right" populations + Mala
Vietnam N 1872−1636 BCE I2731	Yi	6.76526e-28	12 standard "right" populations + Mala
Vietnam N 2200−1600 BCE I2947	Adygei	0	12 standard "right" populations + Mala
Vietnam N 2200−1600 BCE I2947	Ami	1.68459e-21	12 standard "right" populations + Mala
Vietnam N 2200−1600 BCE I2947	Druze	0	12 standard "right" populations + Mala
Vietnam N 2200−1600 BCE I2947	Japanese	1.24145e-22	12 standard "right" populations + Mala
Vietnam N 2200−1600 BCE I2947	Karitiana	0	12 standard "right" populations + Mala
Vietnam N 2200−1600 BCE I2947	Mala	2.95386e-160	12 standard "right" populations + Mala
Vietnam N 2200−1600 BCE I2947	Onge	2.0733e-59	12 standard "right" populations + Mala
Vietnam N 2200−1600 BCE I2947	Orcadian	0	12 standard "right" populations + Mala
Vietnam N 2200−1600 BCE I2947	Papuan	3.28684e-89	12 standard "right" populations + Mala
Vietnam N 2200−1600 BCE I2947	Pima	1.99271e-271	12 standard "right" populations + Mala
Vietnam N 2200−1600 BCE I2947	Sardinian	0	12 standard "right" populations + Mala
Vietnam N 2200−1600 BCE I2947	Yi	1.80976e-28	12 standard "right" populations + Mala
Vietnam His. 1641−1950 CE Vt719	Adygei	0	12 standard "right" populations + Mala
Vietnam His. 1641−1950 CE Vt719	Ami	0.00673011	12 standard "right" populations + Mala
Vietnam His. 1641−1950 CE Vt719	Druze	0	12 standard "right" populations + Mala
Vietnam His. 1641−1950 CE Vt719	Japanese	6.21872e-12	12 standard "right" populations + Mala
Vietnam His. 1641−1950 CE Vt719	Karitiana	0	12 standard "right" populations + Mala
Vietnam His. 1641−1950 CE Vt719	Mala	0	12 standard "right" populations + Mala
Vietnam His. 1641−1950 CE Vt719	Onge	2.73753e-279	12 standard "right" populations + Mala
Vietnam His. 1641−1950 CE Vt719	Orcadian	0	12 standard "right" populations + Mala
Vietnam His. 1641−1950 CE Vt719	Papuan	2.71228e-277	12 standard "right" populations + Mala
Vietnam His. 1641−1950 CE Vt719	Pima	0	12 standard "right" populations + Mala
Vietnam His. 1641−1950 CE Vt719	Sardinian	0	12 standard "right" populations + Mala
Vietnam His. 1641−1950 CE Vt719	Yi	1.67244e-09	12 standard "right" populations + Mala
Cambodia PH 78−234 CE I1680	Adygei	0	12 standard "right" populations + Balochi
Cambodia PH 78−234 CE I1680	Ami	4.70212e-72	12 standard "right" populations + Balochi
Cambodia PH 78−234 CE I1680	Balochi	0	12 standard "right" populations + Balochi
Cambodia PH 78−234 CE I1680	Druze	0	12 standard "right" populations + Balochi
Cambodia PH 78−234 CE I1680	Japanese	3.40485e-84	12 standard "right" populations + Balochi
Cambodia PH 78−234 CE I1680	Karitiana	0	12 standard "right" populations + Balochi
Cambodia PH 78−234 CE I1680	Onge	1.61934e-34	12 standard "right" populations + Balochi
Cambodia PH 78−234 CE I1680	Orcadian	0	12 standard "right" populations + Balochi
Cambodia PH 78−234 CE I1680	Papuan	4.96384e-47	12 standard "right" populations + Balochi
Cambodia PH 78−234 CE I1680	Pima	0	12 standard "right" populations + Balochi
Cambodia PH 78−234 CE I1680	Sardinian	0	12 standard "right" populations + Balochi
Cambodia PH 78−234 CE I1680	Yi	1.1398e-88	12 standard "right" populations + Balochi
Laos BA 459−231 BCE La727	Adygei	0	12 standard "right" populations + Balochi
Laos BA 459−231 BCE La727	Ami	1.38199e-46	12 standard "right" populations + Balochi
Laos BA 459−231 BCE La727	Balochi	0	12 standard "right" populations + Balochi
Laos BA 459−231 BCE La727	Druze	0	12 standard "right" populations + Balochi
Laos BA 459−231 BCE La727	Japanese	2.66188e-51	12 standard "right" populations + Balochi
Laos BA 459−231 BCE La727	Karitiana	0	12 standard "right" populations + Balochi
Laos BA 459−231 BCE La727	Onge	7.69862e-149	12 standard "right" populations + Balochi
Laos BA 459−231 BCE La727	Orcadian	0	12 standard "right" populations + Balochi
Laos BA 459−231 BCE La727	Papuan	7.43694e-150	12 standard "right" populations + Balochi
Laos BA 459−231 BCE La727	Pima	0	12 standard "right" populations + Balochi
Laos BA 459−231 BCE La727	Sardinian	0	12 standard "right" populations + Balochi
Laos BA 459−231 BCE La727	Yi	8.14909e-62	12 standard "right" populations + Balochi
Laos LN/BA 1125−926 BCE La364	Adygei	0	12 standard "right" populations + Balochi
Laos LN/BA 1125−926 BCE La364	Ami	5.35753e-39	12 standard "right" populations + Balochi
Laos LN/BA 1125−926 BCE La364	Balochi	0	12 standard "right" populations + Balochi
Laos LN/BA 1125−926 BCE La364	Druze	0	12 standard "right" populations + Balochi
Laos LN/BA 1125−926 BCE La364	Japanese	2.13211e-41	12 standard "right" populations + Balochi
Laos LN/BA 1125−926 BCE La364	Karitiana	0	12 standard "right" populations + Balochi
Laos LN/BA 1125−926 BCE La364	Onge	1.44385e-222	12 standard "right" populations + Balochi
Laos LN/BA 1125−926 BCE La364	Orcadian	0	12 standard "right" populations + Balochi
Laos LN/BA 1125−926 BCE La364	Papuan	7.46086e-210	12 standard "right" populations + Balochi
Laos LN/BA 1125−926 BCE La364	Pima	0	12 standard "right" populations + Balochi
Laos LN/BA 1125−926 BCE La364	Sardinian	0	12 standard "right" populations + Balochi
Laos LN/BA 1125−926 BCE La364	Yi	8.461e-50	12 standard "right" populations + Balochi
Malaysia LN 744−398 BCE Ma912	Adygei	0	12 standard "right" populations + Balochi
Malaysia LN 744−398 BCE Ma912	Ami	2.39115e-53	12 standard "right" populations + Balochi
Malaysia LN 744−398 BCE Ma912	Balochi	0	12 standard "right" populations + Balochi
Malaysia LN 744−398 BCE Ma912	Druze	0	12 standard "right" populations + Balochi
Malaysia LN 744−398 BCE Ma912	Japanese	4.34224e-59	12 standard "right" populations + Balochi
Malaysia LN 744−398 BCE Ma912	Karitiana	0	12 standard "right" populations + Balochi
Malaysia LN 744−398 BCE Ma912	Onge	1.56492e-191	12 standard "right" populations + Balochi
Malaysia LN 744−398 BCE Ma912	Orcadian	0	12 standard "right" populations + Balochi
Malaysia LN 744−398 BCE Ma912	Papuan	1.29811e-191	12 standard "right" populations + Balochi
Malaysia LN 744−398 BCE Ma912	Pima	0	12 standard "right" populations + Balochi
Malaysia LN 744−398 BCE Ma912	Sardinian	0	12 standard "right" populations + Balochi
Malaysia LN 744−398 BCE Ma912	Yi	1.42636e-66	12 standard "right" populations + Balochi
Malaysia His. 1448−1625 CE Ma554	Adygei	0	12 standard "right" populations + Balochi
Malaysia His. 1448−1625 CE Ma554	Ami	5.71585e-13	12 standard "right" populations + Balochi
Malaysia His. 1448−1625 CE Ma554	Balochi	0	12 standard "right" populations + Balochi
Malaysia His. 1448−1625 CE Ma554	Druze	0	12 standard "right" populations + Balochi
Malaysia His. 1448−1625 CE Ma554	Japanese	2.07969e-43	12 standard "right" populations + Balochi
Malaysia His. 1448−1625 CE Ma554	Karitiana	0	12 standard "right" populations + Balochi
Malaysia His. 1448−1625 CE Ma554	Onge	9.28194e-182	12 standard "right" populations + Balochi
Malaysia His. 1448−1625 CE Ma554	Orcadian	0	12 standard "right" populations + Balochi
Malaysia His. 1448−1625 CE Ma554	Papuan	6.43108e-222	12 standard "right" populations + Balochi
Malaysia His. 1448−1625 CE Ma554	Pima	0	12 standard "right" populations + Balochi
Malaysia His. 1448−1625 CE Ma554	Sardinian	0	12 standard "right" populations + Balochi
Malaysia His. 1448−1625 CE Ma554	Yi	3.337e-32	12 standard "right" populations + Balochi
Malaysia His. 1505−1653 CE Ma555	Adygei	0	12 standard "right" populations + Balochi
Malaysia His. 1505−1653 CE Ma555	Ami	3.86413e-08	12 standard "right" populations + Balochi
Malaysia His. 1505−1653 CE Ma555	Balochi	0	12 standard "right" populations + Balochi
Malaysia His. 1505−1653 CE Ma555	Druze	0	12 standard "right" populations + Balochi
Malaysia His. 1505−1653 CE Ma555	Japanese	5.39896e-53	12 standard "right" populations + Balochi
Malaysia His. 1505−1653 CE Ma555	Karitiana	0	12 standard "right" populations + Balochi
Malaysia His. 1505−1653 CE Ma555	Onge	2.20578e-300	12 standard "right" populations + Balochi
Malaysia His. 1505−1653 CE Ma555	Orcadian	0	12 standard "right" populations + Balochi
Malaysia His. 1505−1653 CE Ma555	Papuan	0	12 standard "right" populations + Balochi
Malaysia His. 1505−1653 CE Ma555	Pima	0	12 standard "right" populations + Balochi
Malaysia His. 1505−1653 CE Ma555	Sardinian	0	12 standard "right" populations + Balochi
Malaysia His. 1505−1653 CE Ma555	Yi	6.40986e-53	12 standard "right" populations + Balochi
Thailand IA 236−338 CE Th519	Adygei	0	12 standard "right" populations + Balochi
Thailand IA 236−338 CE Th519	Ami	7.3535e-19	12 standard "right" populations + Balochi
Thailand IA 236−338 CE Th519	Balochi	0	12 standard "right" populations + Balochi
Thailand IA 236−338 CE Th519	Druze	0	12 standard "right" populations + Balochi
Thailand IA 236−338 CE Th519	Japanese	1.28e-16	12 standard "right" populations + Balochi
Thailand IA 236−338 CE Th519	Karitiana	0	12 standard "right" populations + Balochi
Thailand IA 236−338 CE Th519	Onge	1.315e-170	12 standard "right" populations + Balochi
Thailand IA 236−338 CE Th519	Orcadian	0	12 standard "right" populations + Balochi
Thailand IA 236−338 CE Th519	Papuan	3.56998e-177	12 standard "right" populations + Balochi
Thailand IA 236−338 CE Th519	Pima	0	12 standard "right" populations + Balochi
Thailand IA 236−338 CE Th519	Sardinian	0	12 standard "right" populations + Balochi
Thailand IA 236−338 CE Th519	Yi	3.68249e-23	12 standard "right" populations + Balochi
Thailand IA 215−344 CE Th521	Adygei	0	12 standard "right" populations + Balochi
Thailand IA 215−344 CE Th521	Ami	1.1361e-25	12 standard "right" populations + Balochi
Thailand IA 215−344 CE Th521	Balochi	0	12 standard "right" populations + Balochi
Thailand IA 215−344 CE Th521	Druze	0	12 standard "right" populations + Balochi
Thailand IA 215−344 CE Th521	Japanese	4.58832e-24	12 standard "right" populations + Balochi
Thailand IA 215−344 CE Th521	Karitiana	0	12 standard "right" populations + Balochi
Thailand IA 215−344 CE Th521	Onge	6.65449e-198	12 standard "right" populations + Balochi
Thailand IA 215−344 CE Th521	Orcadian	0	12 standard "right" populations + Balochi
Thailand IA 215−344 CE Th521	Papuan	4.60657e-204	12 standard "right" populations + Balochi
Thailand IA 215−344 CE Th521	Pima	0	12 standard "right" populations + Balochi
Thailand IA 215−344 CE Th521	Sardinian	0	12 standard "right" populations + Balochi
Thailand IA 215−344 CE Th521	Yi	3.2297e-26	12 standard "right" populations + Balochi
Thailand IA 238−376 CE Th530	Adygei	0	12 standard "right" populations + Balochi
Thailand IA 238−376 CE Th530	Ami	3.16651e-22	12 standard "right" populations + Balochi
Thailand IA 238−376 CE Th530	Balochi	0	12 standard "right" populations + Balochi
Thailand IA 238−376 CE Th530	Druze	0	12 standard "right" populations + Balochi
Thailand IA 238−376 CE Th530	Japanese	5.45647e-14	12 standard "right" populations + Balochi
Thailand IA 238−376 CE Th530	Karitiana	0	12 standard "right" populations + Balochi
Thailand IA 238−376 CE Th530	Onge	7.15454e-190	12 standard "right" populations + Balochi
Thailand IA 238−376 CE Th530	Orcadian	0	12 standard "right" populations + Balochi
Thailand IA 238−376 CE Th530	Papuan	4.09486e-175	12 standard "right" populations + Balochi
Thailand IA 238−376 CE Th530	Pima	0	12 standard "right" populations + Balochi
Thailand IA 238−376 CE Th530	Sardinian	0	12 standard "right" populations + Balochi
Thailand IA 238−376 CE Th530	Yi	1.22034e-18	12 standard "right" populations + Balochi
Thailand IA 259−419 CE Th531	Adygei	0	12 standard "right" populations + Balochi
Thailand IA 259−419 CE Th531	Ami	8.06917e-10	12 standard "right" populations + Balochi
Thailand IA 259−419 CE Th531	Balochi	0	12 standard "right" populations + Balochi
Thailand IA 259−419 CE Th531	Druze	0	12 standard "right" populations + Balochi
Thailand IA 259−419 CE Th531	Japanese	0.000937742	12 standard "right" populations + Balochi
Thailand IA 259−419 CE Th531	Karitiana	1.73595e-291	12 standard "right" populations + Balochi
Thailand IA 259−419 CE Th531	Onge	8.61008e-97	12 standard "right" populations + Balochi
Thailand IA 259−419 CE Th531	Orcadian	0	12 standard "right" populations + Balochi
Thailand IA 259−419 CE Th531	Papuan	4.89894e-103	12 standard "right" populations + Balochi
Thailand IA 259−419 CE Th531	Pima	1.10245e-288	12 standard "right" populations + Balochi
Thailand IA 259−419 CE Th531	Sardinian	0	12 standard "right" populations + Balochi
Thailand IA 259−419 CE Th531	Yi	7.78457e-07	12 standard "right" populations + Balochi
Vietnam BA 386−206 BCE Vt779	Adygei	0	12 standard "right" populations + Balochi
Vietnam BA 386−206 BCE Vt779	Ami	5.5244e-14	12 standard "right" populations + Balochi
Vietnam BA 386−206 BCE Vt779	Balochi	0	12 standard "right" populations + Balochi
Vietnam BA 386−206 BCE Vt779	Druze	0	12 standard "right" populations + Balochi
Vietnam BA 386−206 BCE Vt779	Japanese	7.85332e-21	12 standard "right" populations + Balochi
Vietnam BA 386−206 BCE Vt779	Karitiana	0	12 standard "right" populations + Balochi
Vietnam BA 386−206 BCE Vt779	Onge	4.66894e-149	12 standard "right" populations + Balochi
Vietnam BA 386−206 BCE Vt779	Orcadian	0	12 standard "right" populations + Balochi
Vietnam BA 386−206 BCE Vt779	Papuan	1.44206e-166	12 standard "right" populations + Balochi
Vietnam BA 386−206 BCE Vt779	Pima	0	12 standard "right" populations + Balochi
Vietnam BA 386−206 BCE Vt779	Sardinian	0	12 standard "right" populations + Balochi
Vietnam BA 386−206 BCE Vt779	Yi	1.64117e-18	12 standard "right" populations + Balochi
Vietnam BA 389−207 BCE Vt781	Adygei	0	12 standard "right" populations + Balochi
Vietnam BA 389−207 BCE Vt781	Ami	9.93581e-17	12 standard "right" populations + Balochi
Vietnam BA 389−207 BCE Vt781	Balochi	0	12 standard "right" populations + Balochi
Vietnam BA 389−207 BCE Vt781	Druze	0	12 standard "right" populations + Balochi
Vietnam BA 389−207 BCE Vt781	Japanese	6.24718e-25	12 standard "right" populations + Balochi
Vietnam BA 389−207 BCE Vt781	Karitiana	0	12 standard "right" populations + Balochi
Vietnam BA 389−207 BCE Vt781	Onge	1.24812e-163	12 standard "right" populations + Balochi
Vietnam BA 389−207 BCE Vt781	Orcadian	0	12 standard "right" populations + Balochi
Vietnam BA 389−207 BCE Vt781	Papuan	4.28927e-172	12 standard "right" populations + Balochi
Vietnam BA 389−207 BCE Vt781	Pima	0	12 standard "right" populations + Balochi
Vietnam BA 389−207 BCE Vt781	Sardinian	0	12 standard "right" populations + Balochi
Vietnam BA 389−207 BCE Vt781	Yi	1.52757e-27	12 standard "right" populations + Balochi
Vietnam BA 350−54 BCE Vt796	Adygei	0	12 standard "right" populations + Balochi
Vietnam BA 350−54 BCE Vt796	Ami	6.62846e-10	12 standard "right" populations + Balochi
Vietnam BA 350−54 BCE Vt796	Balochi	0	12 standard "right" populations + Balochi
Vietnam BA 350−54 BCE Vt796	Druze	0	12 standard "right" populations + Balochi
Vietnam BA 350−54 BCE Vt796	Japanese	1.36184e-12	12 standard "right" populations + Balochi
Vietnam BA 350−54 BCE Vt796	Karitiana	0	12 standard "right" populations + Balochi
Vietnam BA 350−54 BCE Vt796	Onge	1.44142e-156	12 standard "right" populations + Balochi
Vietnam BA 350−54 BCE Vt796	Orcadian	0	12 standard "right" populations + Balochi
Vietnam BA 350−54 BCE Vt796	Papuan	1.95267e-169	12 standard "right" populations + Balochi
Vietnam BA 350−54 BCE Vt796	Pima	0	12 standard "right" populations + Balochi
Vietnam BA 350−54 BCE Vt796	Sardinian	0	12 standard "right" populations + Balochi
Vietnam BA 350−54 BCE Vt796	Yi	7.13238e-14	12 standard "right" populations + Balochi
Vietnam BA 391−208 BCE Vt808	Adygei	0	12 standard "right" populations + Balochi
Vietnam BA 391−208 BCE Vt808	Ami	4.10047e-20	12 standard "right" populations + Balochi
Vietnam BA 391−208 BCE Vt808	Balochi	0	12 standard "right" populations + Balochi
Vietnam BA 391−208 BCE Vt808	Druze	0	12 standard "right" populations + Balochi
Vietnam BA 391−208 BCE Vt808	Japanese	3.3956e-28	12 standard "right" populations + Balochi
Vietnam BA 391−208 BCE Vt808	Karitiana	0	12 standard "right" populations + Balochi
Vietnam BA 391−208 BCE Vt808	Onge	2.57326e-133	12 standard "right" populations + Balochi
Vietnam BA 391−208 BCE Vt808	Orcadian	0	12 standard "right" populations + Balochi
Vietnam BA 391−208 BCE Vt808	Papuan	1.53353e-147	12 standard "right" populations + Balochi
Vietnam BA 391−208 BCE Vt808	Pima	0	12 standard "right" populations + Balochi
Vietnam BA 391−208 BCE Vt808	Sardinian	0	12 standard "right" populations + Balochi
Vietnam BA 391−208 BCE Vt808	Yi	6.31793e-31	12 standard "right" populations + Balochi
Vietnam BA 100 BCE−100 CE I2497	Adygei	0	12 standard "right" populations + Balochi
Vietnam BA 100 BCE−100 CE I2497	Ami	1.43494e-08	12 standard "right" populations + Balochi
Vietnam BA 100 BCE−100 CE I2497	Balochi	0	12 standard "right" populations + Balochi
Vietnam BA 100 BCE−100 CE I2497	Druze	0	12 standard "right" populations + Balochi
Vietnam BA 100 BCE−100 CE I2497	Japanese	2.89215e-21	12 standard "right" populations + Balochi
Vietnam BA 100 BCE−100 CE I2497	Karitiana	0	12 standard "right" populations + Balochi
Vietnam BA 100 BCE−100 CE I2497	Onge	0	12 standard "right" populations + Balochi
Vietnam BA 100 BCE−100 CE I2497	Orcadian	0	12 standard "right" populations + Balochi
Vietnam BA 100 BCE−100 CE I2497	Papuan	0	12 standard "right" populations + Balochi
Vietnam BA 100 BCE−100 CE I2497	Pima	0	12 standard "right" populations + Balochi
Vietnam BA 100 BCE−100 CE I2497	Sardinian	0	12 standard "right" populations + Balochi
Vietnam BA 100 BCE−100 CE I2497	Yi	8.09733e-26	12 standard "right" populations + Balochi
Vietnam BA 44 BCE...61 CE I2948	Adygei	0	12 standard "right" populations + Balochi
Vietnam BA 44 BCE...61 CE I2948	Ami	0.00119947	12 standard "right" populations + Balochi
Vietnam BA 44 BCE...61 CE I2948	Balochi	0	12 standard "right" populations + Balochi
Vietnam BA 44 BCE...61 CE I2948	Druze	0	12 standard "right" populations + Balochi
Vietnam BA 44 BCE...61 CE I2948	Japanese	5.71964e-05	12 standard "right" populations + Balochi
Vietnam BA 44 BCE...61 CE I2948	Karitiana	0	12 standard "right" populations + Balochi
Vietnam BA 44 BCE...61 CE I2948	Onge	9.6606e-135	12 standard "right" populations + Balochi
Vietnam BA 44 BCE...61 CE I2948	Orcadian	0	12 standard "right" populations + Balochi
Vietnam BA 44 BCE...61 CE I2948	Papuan	7.50091e-139	12 standard "right" populations + Balochi
Vietnam BA 44 BCE...61 CE I2948	Pima	0	12 standard "right" populations + Balochi
Vietnam BA 44 BCE...61 CE I2948	Sardinian	0	12 standard "right" populations + Balochi
Vietnam BA 44 BCE...61 CE I2948	Yi	4.28817e-06	12 standard "right" populations + Balochi
Vietnam LN 2500−1500 BCE Vt880	Adygei	0	12 standard "right" populations + Balochi
Vietnam LN 2500−1500 BCE Vt880	Ami	6.05062e-33	12 standard "right" populations + Balochi
Vietnam LN 2500−1500 BCE Vt880	Balochi	0	12 standard "right" populations + Balochi
Vietnam LN 2500−1500 BCE Vt880	Druze	0	12 standard "right" populations + Balochi
Vietnam LN 2500−1500 BCE Vt880	Japanese	7.33468e-43	12 standard "right" populations + Balochi
Vietnam LN 2500−1500 BCE Vt880	Karitiana	0	12 standard "right" populations + Balochi
Vietnam LN 2500−1500 BCE Vt880	Onge	2.73129e-74	12 standard "right" populations + Balochi
Vietnam LN 2500−1500 BCE Vt880	Orcadian	0	12 standard "right" populations + Balochi
Vietnam LN 2500−1500 BCE Vt880	Papuan	1.2384e-79	12 standard "right" populations + Balochi
Vietnam LN 2500−1500 BCE Vt880	Pima	0	12 standard "right" populations + Balochi
Vietnam LN 2500−1500 BCE Vt880	Sardinian	0	12 standard "right" populations + Balochi
Vietnam LN 2500−1500 BCE Vt880	Yi	2.36157e-45	12 standard "right" populations + Balochi
Vietnam LN 399−209 BCE Vt777	Adygei	0	12 standard "right" populations + Balochi
Vietnam LN 399−209 BCE Vt777	Ami	1.25574e-17	12 standard "right" populations + Balochi
Vietnam LN 399−209 BCE Vt777	Balochi	0	12 standard "right" populations + Balochi
Vietnam LN 399−209 BCE Vt777	Druze	0	12 standard "right" populations + Balochi
Vietnam LN 399−209 BCE Vt777	Japanese	2.6574e-24	12 standard "right" populations + Balochi
Vietnam LN 399−209 BCE Vt777	Karitiana	0	12 standard "right" populations + Balochi
Vietnam LN 399−209 BCE Vt777	Onge	3.46401e-148	12 standard "right" populations + Balochi
Vietnam LN 399−209 BCE Vt777	Orcadian	0	12 standard "right" populations + Balochi
Vietnam LN 399−209 BCE Vt777	Papuan	1.88828e-160	12 standard "right" populations + Balochi
Vietnam LN 399−209 BCE Vt777	Pima	0	12 standard "right" populations + Balochi
Vietnam LN 399−209 BCE Vt777	Sardinian	0	12 standard "right" populations + Balochi
Vietnam LN 399−209 BCE Vt777	Yi	1.11119e-24	12 standard "right" populations + Balochi
Vietnam LN 800−551 BCE Vt778	Adygei	0	12 standard "right" populations + Balochi
Vietnam LN 800−551 BCE Vt778	Ami	2.89403e-20	12 standard "right" populations + Balochi
Vietnam LN 800−551 BCE Vt778	Balochi	0	12 standard "right" populations + Balochi
Vietnam LN 800−551 BCE Vt778	Druze	0	12 standard "right" populations + Balochi
Vietnam LN 800−551 BCE Vt778	Japanese	2.44989e-18	12 standard "right" populations + Balochi
Vietnam LN 800−551 BCE Vt778	Karitiana	0	12 standard "right" populations + Balochi
Vietnam LN 800−551 BCE Vt778	Onge	8.11168e-149	12 standard "right" populations + Balochi
Vietnam LN 800−551 BCE Vt778	Orcadian	0	12 standard "right" populations + Balochi
Vietnam LN 800−551 BCE Vt778	Papuan	5.01982e-149	12 standard "right" populations + Balochi
Vietnam LN 800−551 BCE Vt778	Pima	0	12 standard "right" populations + Balochi
Vietnam LN 800−551 BCE Vt778	Sardinian	0	12 standard "right" populations + Balochi
Vietnam LN 800−551 BCE Vt778	Yi	1.76132e-21	12 standard "right" populations + Balochi
Vietnam LN 2343−2049 BCE Vt833	Adygei	0	12 standard "right" populations + Balochi
Vietnam LN 2343−2049 BCE Vt833	Ami	3.60311e-30	12 standard "right" populations + Balochi
Vietnam LN 2343−2049 BCE Vt833	Balochi	0	12 standard "right" populations + Balochi
Vietnam LN 2343−2049 BCE Vt833	Druze	0	12 standard "right" populations + Balochi
Vietnam LN 2343−2049 BCE Vt833	Japanese	6.16857e-31	12 standard "right" populations + Balochi
Vietnam LN 2343−2049 BCE Vt833	Karitiana	0	12 standard "right" populations + Balochi
Vietnam LN 2343−2049 BCE Vt833	Onge	1.69892e-105	12 standard "right" populations + Balochi
Vietnam LN 2343−2049 BCE Vt833	Orcadian	0	12 standard "right" populations + Balochi
Vietnam LN 2343−2049 BCE Vt833	Papuan	3.8759e-138	12 standard "right" populations + Balochi
Vietnam LN 2343−2049 BCE Vt833	Pima	0	12 standard "right" populations + Balochi
Vietnam LN 2343−2049 BCE Vt833	Sardinian	0	12 standard "right" populations + Balochi
Vietnam LN 2343−2049 BCE Vt833	Yi	2.58901e-42	12 standard "right" populations + Balochi
Vietnam N 2200−1600 BCE I0626	Adygei	0	12 standard "right" populations + Balochi
Vietnam N 2200−1600 BCE I0626	Ami	6.00106e-25	12 standard "right" populations + Balochi
Vietnam N 2200−1600 BCE I0626	Balochi	0	12 standard "right" populations + Balochi
Vietnam N 2200−1600 BCE I0626	Druze	0	12 standard "right" populations + Balochi
Vietnam N 2200−1600 BCE I0626	Japanese	2.04374e-26	12 standard "right" populations + Balochi
Vietnam N 2200−1600 BCE I0626	Karitiana	0	12 standard "right" populations + Balochi
Vietnam N 2200−1600 BCE I0626	Onge	4.73835e-74	12 standard "right" populations + Balochi
Vietnam N 2200−1600 BCE I0626	Orcadian	0	12 standard "right" populations + Balochi
Vietnam N 2200−1600 BCE I0626	Papuan	8.03411e-69	12 standard "right" populations + Balochi
Vietnam N 2200−1600 BCE I0626	Pima	3.37741e-305	12 standard "right" populations + Balochi
Vietnam N 2200−1600 BCE I0626	Sardinian	0	12 standard "right" populations + Balochi
Vietnam N 2200−1600 BCE I0626	Yi	4.73173e-24	12 standard "right" populations + Balochi
Vietnam N 2133−1892 BCE I0627	Adygei	0	12 standard "right" populations + Balochi
Vietnam N 2133−1892 BCE I0627	Ami	4.9378e-27	12 standard "right" populations + Balochi
Vietnam N 2133−1892 BCE I0627	Balochi	0	12 standard "right" populations + Balochi
Vietnam N 2133−1892 BCE I0627	Druze	0	12 standard "right" populations + Balochi
Vietnam N 2133−1892 BCE I0627	Japanese	2.52943e-21	12 standard "right" populations + Balochi
Vietnam N 2133−1892 BCE I0627	Karitiana	0	12 standard "right" populations + Balochi
Vietnam N 2133−1892 BCE I0627	Onge	4.15885e-109	12 standard "right" populations + Balochi
Vietnam N 2133−1892 BCE I0627	Orcadian	0	12 standard "right" populations + Balochi
Vietnam N 2133−1892 BCE I0627	Papuan	5.49751e-119	12 standard "right" populations + Balochi
Vietnam N 2133−1892 BCE I0627	Pima	0	12 standard "right" populations + Balochi
Vietnam N 2133−1892 BCE I0627	Sardinian	0	12 standard "right" populations + Balochi
Vietnam N 2133−1892 BCE I0627	Yi	5.70362e-29	12 standard "right" populations + Balochi
Vietnam N 1889−1742 BCE I1859	Adygei	0	12 standard "right" populations + Balochi
Vietnam N 1889−1742 BCE I1859	Ami	4.73471e-20	12 standard "right" populations + Balochi
Vietnam N 1889−1742 BCE I1859	Balochi	0	12 standard "right" populations + Balochi
Vietnam N 1889−1742 BCE I1859	Druze	0	12 standard "right" populations + Balochi
Vietnam N 1889−1742 BCE I1859	Japanese	6.56107e-21	12 standard "right" populations + Balochi
Vietnam N 1889−1742 BCE I1859	Karitiana	0	12 standard "right" populations + Balochi
Vietnam N 1889−1742 BCE I1859	Onge	3.6823e-81	12 standard "right" populations + Balochi
Vietnam N 1889−1742 BCE I1859	Orcadian	0	12 standard "right" populations + Balochi
Vietnam N 1889−1742 BCE I1859	Papuan	1.76506e-96	12 standard "right" populations + Balochi
Vietnam N 1889−1742 BCE I1859	Pima	0	12 standard "right" populations + Balochi
Vietnam N 1889−1742 BCE I1859	Sardinian	0	12 standard "right" populations + Balochi
Vietnam N 1889−1742 BCE I1859	Yi	6.26982e-19	12 standard "right" populations + Balochi
Vietnam N 1872−1636 BCE I2731	Adygei	0	12 standard "right" populations + Balochi
Vietnam N 1872−1636 BCE I2731	Ami	1.07792e-28	12 standard "right" populations + Balochi
Vietnam N 1872−1636 BCE I2731	Balochi	0	12 standard "right" populations + Balochi
Vietnam N 1872−1636 BCE I2731	Druze	0	12 standard "right" populations + Balochi
Vietnam N 1872−1636 BCE I2731	Japanese	1.48027e-27	12 standard "right" populations + Balochi
Vietnam N 1872−1636 BCE I2731	Karitiana	0	12 standard "right" populations + Balochi
Vietnam N 1872−1636 BCE I2731	Onge	7.89329e-79	12 standard "right" populations + Balochi
Vietnam N 1872−1636 BCE I2731	Orcadian	0	12 standard "right" populations + Balochi
Vietnam N 1872−1636 BCE I2731	Papuan	1.35046e-88	12 standard "right" populations + Balochi
Vietnam N 1872−1636 BCE I2731	Pima	0	12 standard "right" populations + Balochi
Vietnam N 1872−1636 BCE I2731	Sardinian	0	12 standard "right" populations + Balochi
Vietnam N 1872−1636 BCE I2731	Yi	4.90397e-28	12 standard "right" populations + Balochi
Vietnam N 2200−1600 BCE I2947	Adygei	0	12 standard "right" populations + Balochi
Vietnam N 2200−1600 BCE I2947	Ami	3.06615e-21	12 standard "right" populations + Balochi
Vietnam N 2200−1600 BCE I2947	Balochi	0	12 standard "right" populations + Balochi
Vietnam N 2200−1600 BCE I2947	Druze	0	12 standard "right" populations + Balochi
Vietnam N 2200−1600 BCE I2947	Japanese	1.9467e-22	12 standard "right" populations + Balochi
Vietnam N 2200−1600 BCE I2947	Karitiana	0	12 standard "right" populations + Balochi
Vietnam N 2200−1600 BCE I2947	Onge	4.32797e-57	12 standard "right" populations + Balochi
Vietnam N 2200−1600 BCE I2947	Orcadian	0	12 standard "right" populations + Balochi
Vietnam N 2200−1600 BCE I2947	Papuan	2.81777e-85	12 standard "right" populations + Balochi
Vietnam N 2200−1600 BCE I2947	Pima	1.0713e-268	12 standard "right" populations + Balochi
Vietnam N 2200−1600 BCE I2947	Sardinian	0	12 standard "right" populations + Balochi
Vietnam N 2200−1600 BCE I2947	Yi	2.59886e-28	12 standard "right" populations + Balochi
Vietnam His. 1641−1950 CE Vt719	Adygei	0	12 standard "right" populations + Balochi
Vietnam His. 1641−1950 CE Vt719	Ami	0.00779007	12 standard "right" populations + Balochi
Vietnam His. 1641−1950 CE Vt719	Balochi	0	12 standard "right" populations + Balochi
Vietnam His. 1641−1950 CE Vt719	Druze	0	12 standard "right" populations + Balochi
Vietnam His. 1641−1950 CE Vt719	Japanese	8.91177e-12	12 standard "right" populations + Balochi
Vietnam His. 1641−1950 CE Vt719	Karitiana	0	12 standard "right" populations + Balochi
Vietnam His. 1641−1950 CE Vt719	Onge	1.52954e-256	12 standard "right" populations + Balochi
Vietnam His. 1641−1950 CE Vt719	Orcadian	0	12 standard "right" populations + Balochi
Vietnam His. 1641−1950 CE Vt719	Papuan	1.33028e-247	12 standard "right" populations + Balochi
Vietnam His. 1641−1950 CE Vt719	Pima	0	12 standard "right" populations + Balochi
Vietnam His. 1641−1950 CE Vt719	Sardinian	0	12 standard "right" populations + Balochi
Vietnam His. 1641−1950 CE Vt719	Yi	1.80963e-09	12 standard "right" populations + Balochi
Cambodia PH 78−234 CE I1680	Adygei	0	12 standard "right" populations + Brahui
Cambodia PH 78−234 CE I1680	Ami	2.55359e-72	12 standard "right" populations + Brahui
Cambodia PH 78−234 CE I1680	Brahui	0	12 standard "right" populations + Brahui
Cambodia PH 78−234 CE I1680	Druze	0	12 standard "right" populations + Brahui
Cambodia PH 78−234 CE I1680	Japanese	3.89892e-85	12 standard "right" populations + Brahui
Cambodia PH 78−234 CE I1680	Karitiana	0	12 standard "right" populations + Brahui
Cambodia PH 78−234 CE I1680	Onge	7.36143e-39	12 standard "right" populations + Brahui
Cambodia PH 78−234 CE I1680	Orcadian	0	12 standard "right" populations + Brahui
Cambodia PH 78−234 CE I1680	Papuan	8.6404e-52	12 standard "right" populations + Brahui
Cambodia PH 78−234 CE I1680	Pima	0	12 standard "right" populations + Brahui
Cambodia PH 78−234 CE I1680	Sardinian	0	12 standard "right" populations + Brahui
Cambodia PH 78−234 CE I1680	Yi	5.92604e-89	12 standard "right" populations + Brahui
Laos BA 459−231 BCE La727	Adygei	0	12 standard "right" populations + Brahui
Laos BA 459−231 BCE La727	Ami	3.20379e-46	12 standard "right" populations + Brahui
Laos BA 459−231 BCE La727	Brahui	0	12 standard "right" populations + Brahui
Laos BA 459−231 BCE La727	Druze	0	12 standard "right" populations + Brahui
Laos BA 459−231 BCE La727	Japanese	5.22035e-51	12 standard "right" populations + Brahui
Laos BA 459−231 BCE La727	Karitiana	0	12 standard "right" populations + Brahui
Laos BA 459−231 BCE La727	Onge	3.74227e-152	12 standard "right" populations + Brahui
Laos BA 459−231 BCE La727	Orcadian	0	12 standard "right" populations + Brahui
Laos BA 459−231 BCE La727	Papuan	1.81952e-153	12 standard "right" populations + Brahui
Laos BA 459−231 BCE La727	Pima	0	12 standard "right" populations + Brahui
Laos BA 459−231 BCE La727	Sardinian	0	12 standard "right" populations + Brahui
Laos BA 459−231 BCE La727	Yi	6.0828e-61	12 standard "right" populations + Brahui
Laos LN/BA 1125−926 BCE La364	Adygei	0	12 standard "right" populations + Brahui
Laos LN/BA 1125−926 BCE La364	Ami	6.4919e-39	12 standard "right" populations + Brahui
Laos LN/BA 1125−926 BCE La364	Brahui	0	12 standard "right" populations + Brahui
Laos LN/BA 1125−926 BCE La364	Druze	0	12 standard "right" populations + Brahui
Laos LN/BA 1125−926 BCE La364	Japanese	1.34453e-41	12 standard "right" populations + Brahui
Laos LN/BA 1125−926 BCE La364	Karitiana	0	12 standard "right" populations + Brahui
Laos LN/BA 1125−926 BCE La364	Onge	7.93987e-219	12 standard "right" populations + Brahui
Laos LN/BA 1125−926 BCE La364	Orcadian	0	12 standard "right" populations + Brahui
Laos LN/BA 1125−926 BCE La364	Papuan	2.20465e-210	12 standard "right" populations + Brahui
Laos LN/BA 1125−926 BCE La364	Pima	0	12 standard "right" populations + Brahui
Laos LN/BA 1125−926 BCE La364	Sardinian	0	12 standard "right" populations + Brahui
Laos LN/BA 1125−926 BCE La364	Yi	5.26003e-50	12 standard "right" populations + Brahui
Malaysia LN 744−398 BCE Ma912	Adygei	0	12 standard "right" populations + Brahui
Malaysia LN 744−398 BCE Ma912	Ami	2.60647e-53	12 standard "right" populations + Brahui
Malaysia LN 744−398 BCE Ma912	Brahui	0	12 standard "right" populations + Brahui
Malaysia LN 744−398 BCE Ma912	Druze	0	12 standard "right" populations + Brahui
Malaysia LN 744−398 BCE Ma912	Japanese	3.97021e-59	12 standard "right" populations + Brahui
Malaysia LN 744−398 BCE Ma912	Karitiana	0	12 standard "right" populations + Brahui
Malaysia LN 744−398 BCE Ma912	Onge	2.82857e-186	12 standard "right" populations + Brahui
Malaysia LN 744−398 BCE Ma912	Orcadian	0	12 standard "right" populations + Brahui
Malaysia LN 744−398 BCE Ma912	Papuan	6.47344e-191	12 standard "right" populations + Brahui
Malaysia LN 744−398 BCE Ma912	Pima	0	12 standard "right" populations + Brahui
Malaysia LN 744−398 BCE Ma912	Sardinian	0	12 standard "right" populations + Brahui
Malaysia LN 744−398 BCE Ma912	Yi	1.42884e-66	12 standard "right" populations + Brahui
Malaysia His. 1448−1625 CE Ma554	Adygei	0	12 standard "right" populations + Brahui
Malaysia His. 1448−1625 CE Ma554	Ami	4.25645e-13	12 standard "right" populations + Brahui
Malaysia His. 1448−1625 CE Ma554	Brahui	0	12 standard "right" populations + Brahui
Malaysia His. 1448−1625 CE Ma554	Druze	0	12 standard "right" populations + Brahui
Malaysia His. 1448−1625 CE Ma554	Japanese	1.05413e-43	12 standard "right" populations + Brahui
Malaysia His. 1448−1625 CE Ma554	Karitiana	0	12 standard "right" populations + Brahui
Malaysia His. 1448−1625 CE Ma554	Onge	8.06769e-183	12 standard "right" populations + Brahui
Malaysia His. 1448−1625 CE Ma554	Orcadian	0	12 standard "right" populations + Brahui
Malaysia His. 1448−1625 CE Ma554	Papuan	2.66376e-226	12 standard "right" populations + Brahui
Malaysia His. 1448−1625 CE Ma554	Pima	0	12 standard "right" populations + Brahui
Malaysia His. 1448−1625 CE Ma554	Sardinian	0	12 standard "right" populations + Brahui
Malaysia His. 1448−1625 CE Ma554	Yi	1.42275e-32	12 standard "right" populations + Brahui
Malaysia His. 1505−1653 CE Ma555	Adygei	0	12 standard "right" populations + Brahui
Malaysia His. 1505−1653 CE Ma555	Ami	2.83291e-08	12 standard "right" populations + Brahui
Malaysia His. 1505−1653 CE Ma555	Brahui	0	12 standard "right" populations + Brahui
Malaysia His. 1505−1653 CE Ma555	Druze	0	12 standard "right" populations + Brahui
Malaysia His. 1505−1653 CE Ma555	Japanese	8.24732e-53	12 standard "right" populations + Brahui
Malaysia His. 1505−1653 CE Ma555	Karitiana	0	12 standard "right" populations + Brahui
Malaysia His. 1505−1653 CE Ma555	Onge	3.91963e-294	12 standard "right" populations + Brahui
Malaysia His. 1505−1653 CE Ma555	Orcadian	0	12 standard "right" populations + Brahui
Malaysia His. 1505−1653 CE Ma555	Papuan	0	12 standard "right" populations + Brahui
Malaysia His. 1505−1653 CE Ma555	Pima	0	12 standard "right" populations + Brahui
Malaysia His. 1505−1653 CE Ma555	Sardinian	0	12 standard "right" populations + Brahui
Malaysia His. 1505−1653 CE Ma555	Yi	2.47302e-52	12 standard "right" populations + Brahui
Thailand IA 236−338 CE Th519	Adygei	0	12 standard "right" populations + Brahui
Thailand IA 236−338 CE Th519	Ami	7.63057e-19	12 standard "right" populations + Brahui
Thailand IA 236−338 CE Th519	Brahui	0	12 standard "right" populations + Brahui
Thailand IA 236−338 CE Th519	Druze	0	12 standard "right" populations + Brahui
Thailand IA 236−338 CE Th519	Japanese	1.43786e-16	12 standard "right" populations + Brahui
Thailand IA 236−338 CE Th519	Karitiana	0	12 standard "right" populations + Brahui
Thailand IA 236−338 CE Th519	Onge	5.40062e-166	12 standard "right" populations + Brahui
Thailand IA 236−338 CE Th519	Orcadian	0	12 standard "right" populations + Brahui
Thailand IA 236−338 CE Th519	Papuan	3.32507e-178	12 standard "right" populations + Brahui
Thailand IA 236−338 CE Th519	Pima	0	12 standard "right" populations + Brahui
Thailand IA 236−338 CE Th519	Sardinian	0	12 standard "right" populations + Brahui
Thailand IA 236−338 CE Th519	Yi	3.75369e-23	12 standard "right" populations + Brahui
Thailand IA 215−344 CE Th521	Adygei	0	12 standard "right" populations + Brahui
Thailand IA 215−344 CE Th521	Ami	1.16419e-25	12 standard "right" populations + Brahui
Thailand IA 215−344 CE Th521	Brahui	0	12 standard "right" populations + Brahui
Thailand IA 215−344 CE Th521	Druze	0	12 standard "right" populations + Brahui
Thailand IA 215−344 CE Th521	Japanese	3.52128e-24	12 standard "right" populations + Brahui
Thailand IA 215−344 CE Th521	Karitiana	0	12 standard "right" populations + Brahui
Thailand IA 215−344 CE Th521	Onge	1.21581e-195	12 standard "right" populations + Brahui
Thailand IA 215−344 CE Th521	Orcadian	0	12 standard "right" populations + Brahui
Thailand IA 215−344 CE Th521	Papuan	2.5777e-203	12 standard "right" populations + Brahui
Thailand IA 215−344 CE Th521	Pima	0	12 standard "right" populations + Brahui
Thailand IA 215−344 CE Th521	Sardinian	0	12 standard "right" populations + Brahui
Thailand IA 215−344 CE Th521	Yi	3.21214e-26	12 standard "right" populations + Brahui
Thailand IA 238−376 CE Th530	Adygei	0	12 standard "right" populations + Brahui
Thailand IA 238−376 CE Th530	Ami	3.18141e-22	12 standard "right" populations + Brahui
Thailand IA 238−376 CE Th530	Brahui	0	12 standard "right" populations + Brahui
Thailand IA 238−376 CE Th530	Druze	0	12 standard "right" populations + Brahui
Thailand IA 238−376 CE Th530	Japanese	5.48816e-14	12 standard "right" populations + Brahui
Thailand IA 238−376 CE Th530	Karitiana	0	12 standard "right" populations + Brahui
Thailand IA 238−376 CE Th530	Onge	6.70708e-189	12 standard "right" populations + Brahui
Thailand IA 238−376 CE Th530	Orcadian	0	12 standard "right" populations + Brahui
Thailand IA 238−376 CE Th530	Papuan	8.39319e-176	12 standard "right" populations + Brahui
Thailand IA 238−376 CE Th530	Pima	0	12 standard "right" populations + Brahui
Thailand IA 238−376 CE Th530	Sardinian	0	12 standard "right" populations + Brahui
Thailand IA 238−376 CE Th530	Yi	1.22166e-18	12 standard "right" populations + Brahui
Thailand IA 259−419 CE Th531	Adygei	0	12 standard "right" populations + Brahui
Thailand IA 259−419 CE Th531	Ami	1.10172e-09	12 standard "right" populations + Brahui
Thailand IA 259−419 CE Th531	Brahui	0	12 standard "right" populations + Brahui
Thailand IA 259−419 CE Th531	Druze	0	12 standard "right" populations + Brahui
Thailand IA 259−419 CE Th531	Japanese	0.000524766	12 standard "right" populations + Brahui
Thailand IA 259−419 CE Th531	Karitiana	1.38514e-292	12 standard "right" populations + Brahui
Thailand IA 259−419 CE Th531	Onge	4.51554e-97	12 standard "right" populations + Brahui
Thailand IA 259−419 CE Th531	Orcadian	0	12 standard "right" populations + Brahui
Thailand IA 259−419 CE Th531	Papuan	2.68749e-101	12 standard "right" populations + Brahui
Thailand IA 259−419 CE Th531	Pima	4.68494e-289	12 standard "right" populations + Brahui
Thailand IA 259−419 CE Th531	Sardinian	0	12 standard "right" populations + Brahui
Thailand IA 259−419 CE Th531	Yi	3.98617e-07	12 standard "right" populations + Brahui
Vietnam BA 386−206 BCE Vt779	Adygei	0	12 standard "right" populations + Brahui
Vietnam BA 386−206 BCE Vt779	Ami	5.42247e-14	12 standard "right" populations + Brahui
Vietnam BA 386−206 BCE Vt779	Brahui	0	12 standard "right" populations + Brahui
Vietnam BA 386−206 BCE Vt779	Druze	0	12 standard "right" populations + Brahui
Vietnam BA 386−206 BCE Vt779	Japanese	7.11424e-21	12 standard "right" populations + Brahui
Vietnam BA 386−206 BCE Vt779	Karitiana	0	12 standard "right" populations + Brahui
Vietnam BA 386−206 BCE Vt779	Onge	6.9432e-148	12 standard "right" populations + Brahui
Vietnam BA 386−206 BCE Vt779	Orcadian	0	12 standard "right" populations + Brahui
Vietnam BA 386−206 BCE Vt779	Papuan	1.4404e-167	12 standard "right" populations + Brahui
Vietnam BA 386−206 BCE Vt779	Pima	0	12 standard "right" populations + Brahui
Vietnam BA 386−206 BCE Vt779	Sardinian	0	12 standard "right" populations + Brahui
Vietnam BA 386−206 BCE Vt779	Yi	1.12136e-18	12 standard "right" populations + Brahui
Vietnam BA 389−207 BCE Vt781	Adygei	0	12 standard "right" populations + Brahui
Vietnam BA 389−207 BCE Vt781	Ami	1.03691e-16	12 standard "right" populations + Brahui
Vietnam BA 389−207 BCE Vt781	Brahui	0	12 standard "right" populations + Brahui
Vietnam BA 389−207 BCE Vt781	Druze	0	12 standard "right" populations + Brahui
Vietnam BA 389−207 BCE Vt781	Japanese	7.09203e-25	12 standard "right" populations + Brahui
Vietnam BA 389−207 BCE Vt781	Karitiana	0	12 standard "right" populations + Brahui
Vietnam BA 389−207 BCE Vt781	Onge	1.00707e-159	12 standard "right" populations + Brahui
Vietnam BA 389−207 BCE Vt781	Orcadian	0	12 standard "right" populations + Brahui
Vietnam BA 389−207 BCE Vt781	Papuan	1.4794e-175	12 standard "right" populations + Brahui
Vietnam BA 389−207 BCE Vt781	Pima	0	12 standard "right" populations + Brahui
Vietnam BA 389−207 BCE Vt781	Sardinian	0	12 standard "right" populations + Brahui
Vietnam BA 389−207 BCE Vt781	Yi	1.51144e-27	12 standard "right" populations + Brahui
Vietnam BA 350−54 BCE Vt796	Adygei	0	12 standard "right" populations + Brahui
Vietnam BA 350−54 BCE Vt796	Ami	2.49408e-10	12 standard "right" populations + Brahui
Vietnam BA 350−54 BCE Vt796	Brahui	0	12 standard "right" populations + Brahui
Vietnam BA 350−54 BCE Vt796	Druze	0	12 standard "right" populations + Brahui
Vietnam BA 350−54 BCE Vt796	Japanese	1.30791e-12	12 standard "right" populations + Brahui
Vietnam BA 350−54 BCE Vt796	Karitiana	0	12 standard "right" populations + Brahui
Vietnam BA 350−54 BCE Vt796	Onge	5.85479e-160	12 standard "right" populations + Brahui
Vietnam BA 350−54 BCE Vt796	Orcadian	0	12 standard "right" populations + Brahui
Vietnam BA 350−54 BCE Vt796	Papuan	4.64676e-171	12 standard "right" populations + Brahui
Vietnam BA 350−54 BCE Vt796	Pima	0	12 standard "right" populations + Brahui
Vietnam BA 350−54 BCE Vt796	Sardinian	0	12 standard "right" populations + Brahui
Vietnam BA 350−54 BCE Vt796	Yi	1.02008e-13	12 standard "right" populations + Brahui
Vietnam BA 391−208 BCE Vt808	Adygei	0	12 standard "right" populations + Brahui
Vietnam BA 391−208 BCE Vt808	Ami	3.98588e-20	12 standard "right" populations + Brahui
Vietnam BA 391−208 BCE Vt808	Brahui	0	12 standard "right" populations + Brahui
Vietnam BA 391−208 BCE Vt808	Druze	0	12 standard "right" populations + Brahui
Vietnam BA 391−208 BCE Vt808	Japanese	3.5517e-28	12 standard "right" populations + Brahui
Vietnam BA 391−208 BCE Vt808	Karitiana	0	12 standard "right" populations + Brahui
Vietnam BA 391−208 BCE Vt808	Onge	1.85234e-135	12 standard "right" populations + Brahui
Vietnam BA 391−208 BCE Vt808	Orcadian	0	12 standard "right" populations + Brahui
Vietnam BA 391−208 BCE Vt808	Papuan	1.30539e-151	12 standard "right" populations + Brahui
Vietnam BA 391−208 BCE Vt808	Pima	0	12 standard "right" populations + Brahui
Vietnam BA 391−208 BCE Vt808	Sardinian	0	12 standard "right" populations + Brahui
Vietnam BA 391−208 BCE Vt808	Yi	6.74615e-31	12 standard "right" populations + Brahui
Vietnam BA 100 BCE−100 CE I2497	Adygei	0	12 standard "right" populations + Brahui
Vietnam BA 100 BCE−100 CE I2497	Ami	1.02635e-08	12 standard "right" populations + Brahui
Vietnam BA 100 BCE−100 CE I2497	Brahui	0	12 standard "right" populations + Brahui
Vietnam BA 100 BCE−100 CE I2497	Druze	0	12 standard "right" populations + Brahui
Vietnam BA 100 BCE−100 CE I2497	Japanese	2.30949e-21	12 standard "right" populations + Brahui
Vietnam BA 100 BCE−100 CE I2497	Karitiana	0	12 standard "right" populations + Brahui
Vietnam BA 100 BCE−100 CE I2497	Onge	6.06391e-303	12 standard "right" populations + Brahui
Vietnam BA 100 BCE−100 CE I2497	Orcadian	0	12 standard "right" populations + Brahui
Vietnam BA 100 BCE−100 CE I2497	Papuan	0	12 standard "right" populations + Brahui
Vietnam BA 100 BCE−100 CE I2497	Pima	0	12 standard "right" populations + Brahui
Vietnam BA 100 BCE−100 CE I2497	Sardinian	0	12 standard "right" populations + Brahui
Vietnam BA 100 BCE−100 CE I2497	Yi	1.4678e-25	12 standard "right" populations + Brahui
Vietnam BA 44 BCE...61 CE I2948	Adygei	0	12 standard "right" populations + Brahui
Vietnam BA 44 BCE...61 CE I2948	Ami	0.00120676	12 standard "right" populations + Brahui
Vietnam BA 44 BCE...61 CE I2948	Brahui	0	12 standard "right" populations + Brahui
Vietnam BA 44 BCE...61 CE I2948	Druze	0	12 standard "right" populations + Brahui
Vietnam BA 44 BCE...61 CE I2948	Japanese	5.44095e-05	12 standard "right" populations + Brahui
Vietnam BA 44 BCE...61 CE I2948	Karitiana	0	12 standard "right" populations + Brahui
Vietnam BA 44 BCE...61 CE I2948	Onge	1.41683e-134	12 standard "right" populations + Brahui
Vietnam BA 44 BCE...61 CE I2948	Orcadian	0	12 standard "right" populations + Brahui
Vietnam BA 44 BCE...61 CE I2948	Papuan	9.66446e-140	12 standard "right" populations + Brahui
Vietnam BA 44 BCE...61 CE I2948	Pima	0	12 standard "right" populations + Brahui
Vietnam BA 44 BCE...61 CE I2948	Sardinian	0	12 standard "right" populations + Brahui
Vietnam BA 44 BCE...61 CE I2948	Yi	3.54987e-06	12 standard "right" populations + Brahui
Vietnam LN 2500−1500 BCE Vt880	Adygei	0	12 standard "right" populations + Brahui
Vietnam LN 2500−1500 BCE Vt880	Ami	8.10772e-33	12 standard "right" populations + Brahui
Vietnam LN 2500−1500 BCE Vt880	Brahui	0	12 standard "right" populations + Brahui
Vietnam LN 2500−1500 BCE Vt880	Druze	0	12 standard "right" populations + Brahui
Vietnam LN 2500−1500 BCE Vt880	Japanese	8.59352e-43	12 standard "right" populations + Brahui
Vietnam LN 2500−1500 BCE Vt880	Karitiana	0	12 standard "right" populations + Brahui
Vietnam LN 2500−1500 BCE Vt880	Onge	1.36944e-76	12 standard "right" populations + Brahui
Vietnam LN 2500−1500 BCE Vt880	Orcadian	0	12 standard "right" populations + Brahui
Vietnam LN 2500−1500 BCE Vt880	Papuan	2.04399e-80	12 standard "right" populations + Brahui
Vietnam LN 2500−1500 BCE Vt880	Pima	0	12 standard "right" populations + Brahui
Vietnam LN 2500−1500 BCE Vt880	Sardinian	0	12 standard "right" populations + Brahui
Vietnam LN 2500−1500 BCE Vt880	Yi	2.49282e-45	12 standard "right" populations + Brahui
Vietnam LN 399−209 BCE Vt777	Adygei	0	12 standard "right" populations + Brahui
Vietnam LN 399−209 BCE Vt777	Ami	7.27436e-18	12 standard "right" populations + Brahui
Vietnam LN 399−209 BCE Vt777	Brahui	0	12 standard "right" populations + Brahui
Vietnam LN 399−209 BCE Vt777	Druze	0	12 standard "right" populations + Brahui
Vietnam LN 399−209 BCE Vt777	Japanese	2.81083e-24	12 standard "right" populations + Brahui
Vietnam LN 399−209 BCE Vt777	Karitiana	0	12 standard "right" populations + Brahui
Vietnam LN 399−209 BCE Vt777	Onge	5.69899e-154	12 standard "right" populations + Brahui
Vietnam LN 399−209 BCE Vt777	Orcadian	0	12 standard "right" populations + Brahui
Vietnam LN 399−209 BCE Vt777	Papuan	1.07143e-161	12 standard "right" populations + Brahui
Vietnam LN 399−209 BCE Vt777	Pima	0	12 standard "right" populations + Brahui
Vietnam LN 399−209 BCE Vt777	Sardinian	0	12 standard "right" populations + Brahui
Vietnam LN 399−209 BCE Vt777	Yi	1.221e-24	12 standard "right" populations + Brahui
Vietnam LN 800−551 BCE Vt778	Adygei	0	12 standard "right" populations + Brahui
Vietnam LN 800−551 BCE Vt778	Ami	2.74729e-20	12 standard "right" populations + Brahui
Vietnam LN 800−551 BCE Vt778	Brahui	0	12 standard "right" populations + Brahui
Vietnam LN 800−551 BCE Vt778	Druze	0	12 standard "right" populations + Brahui
Vietnam LN 800−551 BCE Vt778	Japanese	9.19876e-19	12 standard "right" populations + Brahui
Vietnam LN 800−551 BCE Vt778	Karitiana	0	12 standard "right" populations + Brahui
Vietnam LN 800−551 BCE Vt778	Onge	2.67926e-150	12 standard "right" populations + Brahui
Vietnam LN 800−551 BCE Vt778	Orcadian	0	12 standard "right" populations + Brahui
Vietnam LN 800−551 BCE Vt778	Papuan	1.06546e-148	12 standard "right" populations + Brahui
Vietnam LN 800−551 BCE Vt778	Pima	0	12 standard "right" populations + Brahui
Vietnam LN 800−551 BCE Vt778	Sardinian	0	12 standard "right" populations + Brahui
Vietnam LN 800−551 BCE Vt778	Yi	1.0734e-21	12 standard "right" populations + Brahui
Vietnam LN 2343−2049 BCE Vt833	Adygei	0	12 standard "right" populations + Brahui
Vietnam LN 2343−2049 BCE Vt833	Ami	3.96849e-30	12 standard "right" populations + Brahui
Vietnam LN 2343−2049 BCE Vt833	Brahui	0	12 standard "right" populations + Brahui
Vietnam LN 2343−2049 BCE Vt833	Druze	0	12 standard "right" populations + Brahui
Vietnam LN 2343−2049 BCE Vt833	Japanese	6.18888e-31	12 standard "right" populations + Brahui
Vietnam LN 2343−2049 BCE Vt833	Karitiana	0	12 standard "right" populations + Brahui
Vietnam LN 2343−2049 BCE Vt833	Onge	4.34621e-105	12 standard "right" populations + Brahui
Vietnam LN 2343−2049 BCE Vt833	Orcadian	0	12 standard "right" populations + Brahui
Vietnam LN 2343−2049 BCE Vt833	Papuan	9.48964e-137	12 standard "right" populations + Brahui
Vietnam LN 2343−2049 BCE Vt833	Pima	0	12 standard "right" populations + Brahui
Vietnam LN 2343−2049 BCE Vt833	Sardinian	0	12 standard "right" populations + Brahui
Vietnam LN 2343−2049 BCE Vt833	Yi	2.58388e-42	12 standard "right" populations + Brahui
Vietnam N 2200−1600 BCE I0626	Adygei	0	12 standard "right" populations + Brahui
Vietnam N 2200−1600 BCE I0626	Ami	1.08205e-22	12 standard "right" populations + Brahui
Vietnam N 2200−1600 BCE I0626	Brahui	0	12 standard "right" populations + Brahui
Vietnam N 2200−1600 BCE I0626	Druze	0	12 standard "right" populations + Brahui
Vietnam N 2200−1600 BCE I0626	Japanese	3.74702e-25	12 standard "right" populations + Brahui
Vietnam N 2200−1600 BCE I0626	Karitiana	0	12 standard "right" populations + Brahui
Vietnam N 2200−1600 BCE I0626	Onge	2.04373e-75	12 standard "right" populations + Brahui
Vietnam N 2200−1600 BCE I0626	Orcadian	0	12 standard "right" populations + Brahui
Vietnam N 2200−1600 BCE I0626	Papuan	5.0583e-70	12 standard "right" populations + Brahui
Vietnam N 2200−1600 BCE I0626	Pima	4.98452e-305	12 standard "right" populations + Brahui
Vietnam N 2200−1600 BCE I0626	Sardinian	0	12 standard "right" populations + Brahui
Vietnam N 2200−1600 BCE I0626	Yi	2.11322e-23	12 standard "right" populations + Brahui
Vietnam N 2133−1892 BCE I0627	Adygei	0	12 standard "right" populations + Brahui
Vietnam N 2133−1892 BCE I0627	Ami	4.59274e-27	12 standard "right" populations + Brahui
Vietnam N 2133−1892 BCE I0627	Brahui	0	12 standard "right" populations + Brahui
Vietnam N 2133−1892 BCE I0627	Druze	0	12 standard "right" populations + Brahui
Vietnam N 2133−1892 BCE I0627	Japanese	6.94885e-22	12 standard "right" populations + Brahui
Vietnam N 2133−1892 BCE I0627	Karitiana	0	12 standard "right" populations + Brahui
Vietnam N 2133−1892 BCE I0627	Onge	6.71724e-109	12 standard "right" populations + Brahui
Vietnam N 2133−1892 BCE I0627	Orcadian	0	12 standard "right" populations + Brahui
Vietnam N 2133−1892 BCE I0627	Papuan	2.18712e-116	12 standard "right" populations + Brahui
Vietnam N 2133−1892 BCE I0627	Pima	0	12 standard "right" populations + Brahui
Vietnam N 2133−1892 BCE I0627	Sardinian	0	12 standard "right" populations + Brahui
Vietnam N 2133−1892 BCE I0627	Yi	5.83271e-29	12 standard "right" populations + Brahui
Vietnam N 1889−1742 BCE I1859	Adygei	0	12 standard "right" populations + Brahui
Vietnam N 1889−1742 BCE I1859	Ami	4.81518e-20	12 standard "right" populations + Brahui
Vietnam N 1889−1742 BCE I1859	Brahui	0	12 standard "right" populations + Brahui
Vietnam N 1889−1742 BCE I1859	Druze	0	12 standard "right" populations + Brahui
Vietnam N 1889−1742 BCE I1859	Japanese	5.30389e-21	12 standard "right" populations + Brahui
Vietnam N 1889−1742 BCE I1859	Karitiana	0	12 standard "right" populations + Brahui
Vietnam N 1889−1742 BCE I1859	Onge	2.17245e-80	12 standard "right" populations + Brahui
Vietnam N 1889−1742 BCE I1859	Orcadian	0	12 standard "right" populations + Brahui
Vietnam N 1889−1742 BCE I1859	Papuan	2.82322e-96	12 standard "right" populations + Brahui
Vietnam N 1889−1742 BCE I1859	Pima	0	12 standard "right" populations + Brahui
Vietnam N 1889−1742 BCE I1859	Sardinian	0	12 standard "right" populations + Brahui
Vietnam N 1889−1742 BCE I1859	Yi	6.69098e-19	12 standard "right" populations + Brahui
Vietnam N 1872−1636 BCE I2731	Adygei	0	12 standard "right" populations + Brahui
Vietnam N 1872−1636 BCE I2731	Ami	1.0796e-28	12 standard "right" populations + Brahui
Vietnam N 1872−1636 BCE I2731	Brahui	0	12 standard "right" populations + Brahui
Vietnam N 1872−1636 BCE I2731	Druze	0	12 standard "right" populations + Brahui
Vietnam N 1872−1636 BCE I2731	Japanese	4.83613e-27	12 standard "right" populations + Brahui
Vietnam N 1872−1636 BCE I2731	Karitiana	0	12 standard "right" populations + Brahui
Vietnam N 1872−1636 BCE I2731	Onge	6.20352e-80	12 standard "right" populations + Brahui
Vietnam N 1872−1636 BCE I2731	Orcadian	0	12 standard "right" populations + Brahui
Vietnam N 1872−1636 BCE I2731	Papuan	1.21132e-87	12 standard "right" populations + Brahui
Vietnam N 1872−1636 BCE I2731	Pima	0	12 standard "right" populations + Brahui
Vietnam N 1872−1636 BCE I2731	Sardinian	0	12 standard "right" populations + Brahui
Vietnam N 1872−1636 BCE I2731	Yi	7.10498e-28	12 standard "right" populations + Brahui
Vietnam N 2200−1600 BCE I2947	Adygei	0	12 standard "right" populations + Brahui
Vietnam N 2200−1600 BCE I2947	Ami	3.31654e-21	12 standard "right" populations + Brahui
Vietnam N 2200−1600 BCE I2947	Brahui	0	12 standard "right" populations + Brahui
Vietnam N 2200−1600 BCE I2947	Druze	0	12 standard "right" populations + Brahui
Vietnam N 2200−1600 BCE I2947	Japanese	1.38862e-22	12 standard "right" populations + Brahui
Vietnam N 2200−1600 BCE I2947	Karitiana	0	12 standard "right" populations + Brahui
Vietnam N 2200−1600 BCE I2947	Onge	1.41724e-55	12 standard "right" populations + Brahui
Vietnam N 2200−1600 BCE I2947	Orcadian	0	12 standard "right" populations + Brahui
Vietnam N 2200−1600 BCE I2947	Papuan	2.22809e-86	12 standard "right" populations + Brahui
Vietnam N 2200−1600 BCE I2947	Pima	1.07495e-268	12 standard "right" populations + Brahui
Vietnam N 2200−1600 BCE I2947	Sardinian	0	12 standard "right" populations + Brahui
Vietnam N 2200−1600 BCE I2947	Yi	3.87738e-28	12 standard "right" populations + Brahui
Vietnam His. 1641−1950 CE Vt719	Adygei	0	12 standard "right" populations + Brahui
Vietnam His. 1641−1950 CE Vt719	Ami	0.00596094	12 standard "right" populations + Brahui
Vietnam His. 1641−1950 CE Vt719	Brahui	0	12 standard "right" populations + Brahui
Vietnam His. 1641−1950 CE Vt719	Druze	0	12 standard "right" populations + Brahui
Vietnam His. 1641−1950 CE Vt719	Japanese	9.1158e-12	12 standard "right" populations + Brahui
Vietnam His. 1641−1950 CE Vt719	Karitiana	0	12 standard "right" populations + Brahui
Vietnam His. 1641−1950 CE Vt719	Onge	9.04185e-250	12 standard "right" populations + Brahui
Vietnam His. 1641−1950 CE Vt719	Orcadian	0	12 standard "right" populations + Brahui
Vietnam His. 1641−1950 CE Vt719	Papuan	5.33576e-251	12 standard "right" populations + Brahui
Vietnam His. 1641−1950 CE Vt719	Pima	0	12 standard "right" populations + Brahui
Vietnam His. 1641−1950 CE Vt719	Sardinian	0	12 standard "right" populations + Brahui
Vietnam His. 1641−1950 CE Vt719	Yi	1.83607e-09	12 standard "right" populations + Brahui
Cambodia PH 78−234 CE I1680	Adygei	0	12 standard "right" populations + Burusho
Cambodia PH 78−234 CE I1680	Ami	4.79982e-72	12 standard "right" populations + Burusho
Cambodia PH 78−234 CE I1680	Burusho	3.57886e-242	12 standard "right" populations + Burusho
Cambodia PH 78−234 CE I1680	Druze	0	12 standard "right" populations + Burusho
Cambodia PH 78−234 CE I1680	Japanese	3.23381e-84	12 standard "right" populations + Burusho
Cambodia PH 78−234 CE I1680	Karitiana	0	12 standard "right" populations + Burusho
Cambodia PH 78−234 CE I1680	Onge	2.45451e-38	12 standard "right" populations + Burusho
Cambodia PH 78−234 CE I1680	Orcadian	0	12 standard "right" populations + Burusho
Cambodia PH 78−234 CE I1680	Papuan	2.22939e-49	12 standard "right" populations + Burusho
Cambodia PH 78−234 CE I1680	Pima	0	12 standard "right" populations + Burusho
Cambodia PH 78−234 CE I1680	Sardinian	0	12 standard "right" populations + Burusho
Cambodia PH 78−234 CE I1680	Yi	1.01883e-88	12 standard "right" populations + Burusho
Laos BA 459−231 BCE La727	Adygei	0	12 standard "right" populations + Burusho
Laos BA 459−231 BCE La727	Ami	1.2478e-46	12 standard "right" populations + Burusho
Laos BA 459−231 BCE La727	Burusho	0	12 standard "right" populations + Burusho
Laos BA 459−231 BCE La727	Druze	0	12 standard "right" populations + Burusho
Laos BA 459−231 BCE La727	Japanese	1.69205e-52	12 standard "right" populations + Burusho
Laos BA 459−231 BCE La727	Karitiana	0	12 standard "right" populations + Burusho
Laos BA 459−231 BCE La727	Onge	9.46796e-164	12 standard "right" populations + Burusho
Laos BA 459−231 BCE La727	Orcadian	0	12 standard "right" populations + Burusho
Laos BA 459−231 BCE La727	Papuan	2.91965e-160	12 standard "right" populations + Burusho
Laos BA 459−231 BCE La727	Pima	0	12 standard "right" populations + Burusho
Laos BA 459−231 BCE La727	Sardinian	0	12 standard "right" populations + Burusho
Laos BA 459−231 BCE La727	Yi	2.99645e-62	12 standard "right" populations + Burusho
Laos LN/BA 1125−926 BCE La364	Adygei	0	12 standard "right" populations + Burusho
Laos LN/BA 1125−926 BCE La364	Ami	8.14021e-39	12 standard "right" populations + Burusho
Laos LN/BA 1125−926 BCE La364	Burusho	0	12 standard "right" populations + Burusho
Laos LN/BA 1125−926 BCE La364	Druze	0	12 standard "right" populations + Burusho
Laos LN/BA 1125−926 BCE La364	Japanese	3.79409e-41	12 standard "right" populations + Burusho
Laos LN/BA 1125−926 BCE La364	Karitiana	0	12 standard "right" populations + Burusho
Laos LN/BA 1125−926 BCE La364	Onge	1.07604e-224	12 standard "right" populations + Burusho
Laos LN/BA 1125−926 BCE La364	Orcadian	0	12 standard "right" populations + Burusho
Laos LN/BA 1125−926 BCE La364	Papuan	2.01061e-213	12 standard "right" populations + Burusho
Laos LN/BA 1125−926 BCE La364	Pima	0	12 standard "right" populations + Burusho
Laos LN/BA 1125−926 BCE La364	Sardinian	0	12 standard "right" populations + Burusho
Laos LN/BA 1125−926 BCE La364	Yi	5.94495e-50	12 standard "right" populations + Burusho
Malaysia LN 744−398 BCE Ma912	Adygei	0	12 standard "right" populations + Burusho
Malaysia LN 744−398 BCE Ma912	Ami	2.22869e-53	12 standard "right" populations + Burusho
Malaysia LN 744−398 BCE Ma912	Burusho	0	12 standard "right" populations + Burusho
Malaysia LN 744−398 BCE Ma912	Druze	0	12 standard "right" populations + Burusho
Malaysia LN 744−398 BCE Ma912	Japanese	5.15173e-59	12 standard "right" populations + Burusho
Malaysia LN 744−398 BCE Ma912	Karitiana	0	12 standard "right" populations + Burusho
Malaysia LN 744−398 BCE Ma912	Onge	2.34001e-186	12 standard "right" populations + Burusho
Malaysia LN 744−398 BCE Ma912	Orcadian	0	12 standard "right" populations + Burusho
Malaysia LN 744−398 BCE Ma912	Papuan	2.90921e-190	12 standard "right" populations + Burusho
Malaysia LN 744−398 BCE Ma912	Pima	0	12 standard "right" populations + Burusho
Malaysia LN 744−398 BCE Ma912	Sardinian	0	12 standard "right" populations + Burusho
Malaysia LN 744−398 BCE Ma912	Yi	9.92038e-67	12 standard "right" populations + Burusho
Malaysia His. 1448−1625 CE Ma554	Adygei	0	12 standard "right" populations + Burusho
Malaysia His. 1448−1625 CE Ma554	Ami	4.98324e-13	12 standard "right" populations + Burusho
Malaysia His. 1448−1625 CE Ma554	Burusho	0	12 standard "right" populations + Burusho
Malaysia His. 1448−1625 CE Ma554	Druze	0	12 standard "right" populations + Burusho
Malaysia His. 1448−1625 CE Ma554	Japanese	1.08531e-43	12 standard "right" populations + Burusho
Malaysia His. 1448−1625 CE Ma554	Karitiana	0	12 standard "right" populations + Burusho
Malaysia His. 1448−1625 CE Ma554	Onge	1.19155e-188	12 standard "right" populations + Burusho
Malaysia His. 1448−1625 CE Ma554	Orcadian	0	12 standard "right" populations + Burusho
Malaysia His. 1448−1625 CE Ma554	Papuan	3.8415e-226	12 standard "right" populations + Burusho
Malaysia His. 1448−1625 CE Ma554	Pima	0	12 standard "right" populations + Burusho
Malaysia His. 1448−1625 CE Ma554	Sardinian	0	12 standard "right" populations + Burusho
Malaysia His. 1448−1625 CE Ma554	Yi	2.99602e-33	12 standard "right" populations + Burusho
Malaysia His. 1505−1653 CE Ma555	Adygei	0	12 standard "right" populations + Burusho
Malaysia His. 1505−1653 CE Ma555	Ami	9.09168e-09	12 standard "right" populations + Burusho
Malaysia His. 1505−1653 CE Ma555	Burusho	0	12 standard "right" populations + Burusho
Malaysia His. 1505−1653 CE Ma555	Druze	0	12 standard "right" populations + Burusho
Malaysia His. 1505−1653 CE Ma555	Japanese	1.27852e-54	12 standard "right" populations + Burusho
Malaysia His. 1505−1653 CE Ma555	Karitiana	0	12 standard "right" populations + Burusho
Malaysia His. 1505−1653 CE Ma555	Onge	2.14441e-298	12 standard "right" populations + Burusho
Malaysia His. 1505−1653 CE Ma555	Orcadian	0	12 standard "right" populations + Burusho
Malaysia His. 1505−1653 CE Ma555	Papuan	0	12 standard "right" populations + Burusho
Malaysia His. 1505−1653 CE Ma555	Pima	0	12 standard "right" populations + Burusho
Malaysia His. 1505−1653 CE Ma555	Sardinian	0	12 standard "right" populations + Burusho
Malaysia His. 1505−1653 CE Ma555	Yi	1.9216e-54	12 standard "right" populations + Burusho
Thailand IA 236−338 CE Th519	Adygei	0	12 standard "right" populations + Burusho
Thailand IA 236−338 CE Th519	Ami	7.30732e-19	12 standard "right" populations + Burusho
Thailand IA 236−338 CE Th519	Burusho	0	12 standard "right" populations + Burusho
Thailand IA 236−338 CE Th519	Druze	0	12 standard "right" populations + Burusho
Thailand IA 236−338 CE Th519	Japanese	1.35439e-16	12 standard "right" populations + Burusho
Thailand IA 236−338 CE Th519	Karitiana	0	12 standard "right" populations + Burusho
Thailand IA 236−338 CE Th519	Onge	1.49273e-166	12 standard "right" populations + Burusho
Thailand IA 236−338 CE Th519	Orcadian	0	12 standard "right" populations + Burusho
Thailand IA 236−338 CE Th519	Papuan	1.77164e-174	12 standard "right" populations + Burusho
Thailand IA 236−338 CE Th519	Pima	0	12 standard "right" populations + Burusho
Thailand IA 236−338 CE Th519	Sardinian	0	12 standard "right" populations + Burusho
Thailand IA 236−338 CE Th519	Yi	3.3885e-23	12 standard "right" populations + Burusho
Thailand IA 215−344 CE Th521	Adygei	0	12 standard "right" populations + Burusho
Thailand IA 215−344 CE Th521	Ami	9.68843e-26	12 standard "right" populations + Burusho
Thailand IA 215−344 CE Th521	Burusho	0	12 standard "right" populations + Burusho
Thailand IA 215−344 CE Th521	Druze	0	12 standard "right" populations + Burusho
Thailand IA 215−344 CE Th521	Japanese	4.13816e-24	12 standard "right" populations + Burusho
Thailand IA 215−344 CE Th521	Karitiana	0	12 standard "right" populations + Burusho
Thailand IA 215−344 CE Th521	Onge	2.17945e-199	12 standard "right" populations + Burusho
Thailand IA 215−344 CE Th521	Orcadian	0	12 standard "right" populations + Burusho
Thailand IA 215−344 CE Th521	Papuan	3.58456e-202	12 standard "right" populations + Burusho
Thailand IA 215−344 CE Th521	Pima	0	12 standard "right" populations + Burusho
Thailand IA 215−344 CE Th521	Sardinian	0	12 standard "right" populations + Burusho
Thailand IA 215−344 CE Th521	Yi	3.21622e-26	12 standard "right" populations + Burusho
Thailand IA 238−376 CE Th530	Adygei	0	12 standard "right" populations + Burusho
Thailand IA 238−376 CE Th530	Ami	2.84446e-22	12 standard "right" populations + Burusho
Thailand IA 238−376 CE Th530	Burusho	0	12 standard "right" populations + Burusho
Thailand IA 238−376 CE Th530	Druze	0	12 standard "right" populations + Burusho
Thailand IA 238−376 CE Th530	Japanese	3.08145e-14	12 standard "right" populations + Burusho
Thailand IA 238−376 CE Th530	Karitiana	0	12 standard "right" populations + Burusho
Thailand IA 238−376 CE Th530	Onge	1.38961e-190	12 standard "right" populations + Burusho
Thailand IA 238−376 CE Th530	Orcadian	0	12 standard "right" populations + Burusho
Thailand IA 238−376 CE Th530	Papuan	6.48322e-177	12 standard "right" populations + Burusho
Thailand IA 238−376 CE Th530	Pima	0	12 standard "right" populations + Burusho
Thailand IA 238−376 CE Th530	Sardinian	0	12 standard "right" populations + Burusho
Thailand IA 238−376 CE Th530	Yi	7.19192e-19	12 standard "right" populations + Burusho
Thailand IA 259−419 CE Th531	Adygei	0	12 standard "right" populations + Burusho
Thailand IA 259−419 CE Th531	Ami	1.14231e-09	12 standard "right" populations + Burusho
Thailand IA 259−419 CE Th531	Burusho	0	12 standard "right" populations + Burusho
Thailand IA 259−419 CE Th531	Druze	0	12 standard "right" populations + Burusho
Thailand IA 259−419 CE Th531	Japanese	0.00134678	12 standard "right" populations + Burusho
Thailand IA 259−419 CE Th531	Karitiana	1.14462e-291	12 standard "right" populations + Burusho
Thailand IA 259−419 CE Th531	Onge	1.04029e-101	12 standard "right" populations + Burusho
Thailand IA 259−419 CE Th531	Orcadian	0	12 standard "right" populations + Burusho
Thailand IA 259−419 CE Th531	Papuan	4.43185e-107	12 standard "right" populations + Burusho
Thailand IA 259−419 CE Th531	Pima	6.09495e-289	12 standard "right" populations + Burusho
Thailand IA 259−419 CE Th531	Sardinian	0	12 standard "right" populations + Burusho
Thailand IA 259−419 CE Th531	Yi	1.46897e-06	12 standard "right" populations + Burusho
Vietnam BA 386−206 BCE Vt779	Adygei	0	12 standard "right" populations + Burusho
Vietnam BA 386−206 BCE Vt779	Ami	1.68819e-15	12 standard "right" populations + Burusho
Vietnam BA 386−206 BCE Vt779	Burusho	0	12 standard "right" populations + Burusho
Vietnam BA 386−206 BCE Vt779	Druze	0	12 standard "right" populations + Burusho
Vietnam BA 386−206 BCE Vt779	Japanese	1.7693e-22	12 standard "right" populations + Burusho
Vietnam BA 386−206 BCE Vt779	Karitiana	0	12 standard "right" populations + Burusho
Vietnam BA 386−206 BCE Vt779	Onge	3.49037e-155	12 standard "right" populations + Burusho
Vietnam BA 386−206 BCE Vt779	Orcadian	0	12 standard "right" populations + Burusho
Vietnam BA 386−206 BCE Vt779	Papuan	1.82244e-171	12 standard "right" populations + Burusho
Vietnam BA 386−206 BCE Vt779	Pima	0	12 standard "right" populations + Burusho
Vietnam BA 386−206 BCE Vt779	Sardinian	0	12 standard "right" populations + Burusho
Vietnam BA 386−206 BCE Vt779	Yi	8.74069e-21	12 standard "right" populations + Burusho
Vietnam BA 389−207 BCE Vt781	Adygei	0	12 standard "right" populations + Burusho
Vietnam BA 389−207 BCE Vt781	Ami	2.17234e-17	12 standard "right" populations + Burusho
Vietnam BA 389−207 BCE Vt781	Burusho	0	12 standard "right" populations + Burusho
Vietnam BA 389−207 BCE Vt781	Druze	0	12 standard "right" populations + Burusho
Vietnam BA 389−207 BCE Vt781	Japanese	3.94329e-26	12 standard "right" populations + Burusho
Vietnam BA 389−207 BCE Vt781	Karitiana	0	12 standard "right" populations + Burusho
Vietnam BA 389−207 BCE Vt781	Onge	3.73094e-171	12 standard "right" populations + Burusho
Vietnam BA 389−207 BCE Vt781	Orcadian	0	12 standard "right" populations + Burusho
Vietnam BA 389−207 BCE Vt781	Papuan	1.96053e-189	12 standard "right" populations + Burusho
Vietnam BA 389−207 BCE Vt781	Pima	0	12 standard "right" populations + Burusho
Vietnam BA 389−207 BCE Vt781	Sardinian	0	12 standard "right" populations + Burusho
Vietnam BA 389−207 BCE Vt781	Yi	9.7594e-29	12 standard "right" populations + Burusho
Vietnam BA 350−54 BCE Vt796	Adygei	0	12 standard "right" populations + Burusho
Vietnam BA 350−54 BCE Vt796	Ami	1.232e-10	12 standard "right" populations + Burusho
Vietnam BA 350−54 BCE Vt796	Burusho	0	12 standard "right" populations + Burusho
Vietnam BA 350−54 BCE Vt796	Druze	0	12 standard "right" populations + Burusho
Vietnam BA 350−54 BCE Vt796	Japanese	9.1626e-14	12 standard "right" populations + Burusho
Vietnam BA 350−54 BCE Vt796	Karitiana	0	12 standard "right" populations + Burusho
Vietnam BA 350−54 BCE Vt796	Onge	6.65664e-162	12 standard "right" populations + Burusho
Vietnam BA 350−54 BCE Vt796	Orcadian	0	12 standard "right" populations + Burusho
Vietnam BA 350−54 BCE Vt796	Papuan	9.93055e-175	12 standard "right" populations + Burusho
Vietnam BA 350−54 BCE Vt796	Pima	0	12 standard "right" populations + Burusho
Vietnam BA 350−54 BCE Vt796	Sardinian	0	12 standard "right" populations + Burusho
Vietnam BA 350−54 BCE Vt796	Yi	6.67737e-15	12 standard "right" populations + Burusho
Vietnam BA 391−208 BCE Vt808	Adygei	0	12 standard "right" populations + Burusho
Vietnam BA 391−208 BCE Vt808	Ami	2.42603e-20	12 standard "right" populations + Burusho
Vietnam BA 391−208 BCE Vt808	Burusho	0	12 standard "right" populations + Burusho
Vietnam BA 391−208 BCE Vt808	Druze	0	12 standard "right" populations + Burusho
Vietnam BA 391−208 BCE Vt808	Japanese	3.11597e-28	12 standard "right" populations + Burusho
Vietnam BA 391−208 BCE Vt808	Karitiana	0	12 standard "right" populations + Burusho
Vietnam BA 391−208 BCE Vt808	Onge	1.72908e-138	12 standard "right" populations + Burusho
Vietnam BA 391−208 BCE Vt808	Orcadian	0	12 standard "right" populations + Burusho
Vietnam BA 391−208 BCE Vt808	Papuan	3.00687e-159	12 standard "right" populations + Burusho
Vietnam BA 391−208 BCE Vt808	Pima	0	12 standard "right" populations + Burusho
Vietnam BA 391−208 BCE Vt808	Sardinian	0	12 standard "right" populations + Burusho
Vietnam BA 391−208 BCE Vt808	Yi	1.68577e-31	12 standard "right" populations + Burusho
Vietnam BA 100 BCE−100 CE I2497	Adygei	0	12 standard "right" populations + Burusho
Vietnam BA 100 BCE−100 CE I2497	Ami	1.42474e-08	12 standard "right" populations + Burusho
Vietnam BA 100 BCE−100 CE I2497	Burusho	0	12 standard "right" populations + Burusho
Vietnam BA 100 BCE−100 CE I2497	Druze	0	12 standard "right" populations + Burusho
Vietnam BA 100 BCE−100 CE I2497	Japanese	2.8252e-21	12 standard "right" populations + Burusho
Vietnam BA 100 BCE−100 CE I2497	Karitiana	0	12 standard "right" populations + Burusho
Vietnam BA 100 BCE−100 CE I2497	Onge	7.70899e-305	12 standard "right" populations + Burusho
Vietnam BA 100 BCE−100 CE I2497	Orcadian	0	12 standard "right" populations + Burusho
Vietnam BA 100 BCE−100 CE I2497	Papuan	0	12 standard "right" populations + Burusho
Vietnam BA 100 BCE−100 CE I2497	Pima	0	12 standard "right" populations + Burusho
Vietnam BA 100 BCE−100 CE I2497	Sardinian	0	12 standard "right" populations + Burusho
Vietnam BA 100 BCE−100 CE I2497	Yi	5.84571e-26	12 standard "right" populations + Burusho
Vietnam BA 44 BCE...61 CE I2948	Adygei	0	12 standard "right" populations + Burusho
Vietnam BA 44 BCE...61 CE I2948	Ami	0.000856932	12 standard "right" populations + Burusho
Vietnam BA 44 BCE...61 CE I2948	Burusho	0	12 standard "right" populations + Burusho
Vietnam BA 44 BCE...61 CE I2948	Druze	0	12 standard "right" populations + Burusho
Vietnam BA 44 BCE...61 CE I2948	Japanese	2.54957e-05	12 standard "right" populations + Burusho
Vietnam BA 44 BCE...61 CE I2948	Karitiana	0	12 standard "right" populations + Burusho
Vietnam BA 44 BCE...61 CE I2948	Onge	7.60225e-135	12 standard "right" populations + Burusho
Vietnam BA 44 BCE...61 CE I2948	Orcadian	0	12 standard "right" populations + Burusho
Vietnam BA 44 BCE...61 CE I2948	Papuan	9.72637e-143	12 standard "right" populations + Burusho
Vietnam BA 44 BCE...61 CE I2948	Pima	0	12 standard "right" populations + Burusho
Vietnam BA 44 BCE...61 CE I2948	Sardinian	0	12 standard "right" populations + Burusho
Vietnam BA 44 BCE...61 CE I2948	Yi	7.97496e-07	12 standard "right" populations + Burusho
Vietnam LN 2500−1500 BCE Vt880	Adygei	0	12 standard "right" populations + Burusho
Vietnam LN 2500−1500 BCE Vt880	Ami	5.80813e-33	12 standard "right" populations + Burusho
Vietnam LN 2500−1500 BCE Vt880	Burusho	0	12 standard "right" populations + Burusho
Vietnam LN 2500−1500 BCE Vt880	Druze	0	12 standard "right" populations + Burusho
Vietnam LN 2500−1500 BCE Vt880	Japanese	3.69228e-43	12 standard "right" populations + Burusho
Vietnam LN 2500−1500 BCE Vt880	Karitiana	0	12 standard "right" populations + Burusho
Vietnam LN 2500−1500 BCE Vt880	Onge	5.20901e-79	12 standard "right" populations + Burusho
Vietnam LN 2500−1500 BCE Vt880	Orcadian	0	12 standard "right" populations + Burusho
Vietnam LN 2500−1500 BCE Vt880	Papuan	7.55372e-85	12 standard "right" populations + Burusho
Vietnam LN 2500−1500 BCE Vt880	Pima	0	12 standard "right" populations + Burusho
Vietnam LN 2500−1500 BCE Vt880	Sardinian	0	12 standard "right" populations + Burusho
Vietnam LN 2500−1500 BCE Vt880	Yi	1.46801e-45	12 standard "right" populations + Burusho
Vietnam LN 399−209 BCE Vt777	Adygei	0	12 standard "right" populations + Burusho
Vietnam LN 399−209 BCE Vt777	Ami	1.96685e-18	12 standard "right" populations + Burusho
Vietnam LN 399−209 BCE Vt777	Burusho	0	12 standard "right" populations + Burusho
Vietnam LN 399−209 BCE Vt777	Druze	0	12 standard "right" populations + Burusho
Vietnam LN 399−209 BCE Vt777	Japanese	7.88267e-25	12 standard "right" populations + Burusho
Vietnam LN 399−209 BCE Vt777	Karitiana	0	12 standard "right" populations + Burusho
Vietnam LN 399−209 BCE Vt777	Onge	9.50873e-152	12 standard "right" populations + Burusho
Vietnam LN 399−209 BCE Vt777	Orcadian	0	12 standard "right" populations + Burusho
Vietnam LN 399−209 BCE Vt777	Papuan	7.11155e-164	12 standard "right" populations + Burusho
Vietnam LN 399−209 BCE Vt777	Pima	0	12 standard "right" populations + Burusho
Vietnam LN 399−209 BCE Vt777	Sardinian	0	12 standard "right" populations + Burusho
Vietnam LN 399−209 BCE Vt777	Yi	6.97258e-26	12 standard "right" populations + Burusho
Vietnam LN 800−551 BCE Vt778	Adygei	0	12 standard "right" populations + Burusho
Vietnam LN 800−551 BCE Vt778	Ami	2.31031e-21	12 standard "right" populations + Burusho
Vietnam LN 800−551 BCE Vt778	Burusho	0	12 standard "right" populations + Burusho
Vietnam LN 800−551 BCE Vt778	Druze	0	12 standard "right" populations + Burusho
Vietnam LN 800−551 BCE Vt778	Japanese	3.41254e-19	12 standard "right" populations + Burusho
Vietnam LN 800−551 BCE Vt778	Karitiana	0	12 standard "right" populations + Burusho
Vietnam LN 800−551 BCE Vt778	Onge	7.76586e-154	12 standard "right" populations + Burusho
Vietnam LN 800−551 BCE Vt778	Orcadian	0	12 standard "right" populations + Burusho
Vietnam LN 800−551 BCE Vt778	Papuan	8.34933e-152	12 standard "right" populations + Burusho
Vietnam LN 800−551 BCE Vt778	Pima	0	12 standard "right" populations + Burusho
Vietnam LN 800−551 BCE Vt778	Sardinian	0	12 standard "right" populations + Burusho
Vietnam LN 800−551 BCE Vt778	Yi	3.3475e-23	12 standard "right" populations + Burusho
Vietnam LN 2343−2049 BCE Vt833	Adygei	0	12 standard "right" populations + Burusho
Vietnam LN 2343−2049 BCE Vt833	Ami	4.13168e-30	12 standard "right" populations + Burusho
Vietnam LN 2343−2049 BCE Vt833	Burusho	0	12 standard "right" populations + Burusho
Vietnam LN 2343−2049 BCE Vt833	Druze	0	12 standard "right" populations + Burusho
Vietnam LN 2343−2049 BCE Vt833	Japanese	6.30022e-31	12 standard "right" populations + Burusho
Vietnam LN 2343−2049 BCE Vt833	Karitiana	0	12 standard "right" populations + Burusho
Vietnam LN 2343−2049 BCE Vt833	Onge	6.20496e-104	12 standard "right" populations + Burusho
Vietnam LN 2343−2049 BCE Vt833	Orcadian	0	12 standard "right" populations + Burusho
Vietnam LN 2343−2049 BCE Vt833	Papuan	2.20417e-135	12 standard "right" populations + Burusho
Vietnam LN 2343−2049 BCE Vt833	Pima	0	12 standard "right" populations + Burusho
Vietnam LN 2343−2049 BCE Vt833	Sardinian	0	12 standard "right" populations + Burusho
Vietnam LN 2343−2049 BCE Vt833	Yi	2.27036e-42	12 standard "right" populations + Burusho
Vietnam N 2200−1600 BCE I0626	Adygei	0	12 standard "right" populations + Burusho
Vietnam N 2200−1600 BCE I0626	Ami	6.95164e-23	12 standard "right" populations + Burusho
Vietnam N 2200−1600 BCE I0626	Burusho	5.65786e-299	12 standard "right" populations + Burusho
Vietnam N 2200−1600 BCE I0626	Druze	0	12 standard "right" populations + Burusho
Vietnam N 2200−1600 BCE I0626	Japanese	3.06807e-25	12 standard "right" populations + Burusho
Vietnam N 2200−1600 BCE I0626	Karitiana	0	12 standard "right" populations + Burusho
Vietnam N 2200−1600 BCE I0626	Onge	1.3137e-77	12 standard "right" populations + Burusho
Vietnam N 2200−1600 BCE I0626	Orcadian	0	12 standard "right" populations + Burusho
Vietnam N 2200−1600 BCE I0626	Papuan	5.6149e-71	12 standard "right" populations + Burusho
Vietnam N 2200−1600 BCE I0626	Pima	4.59647e-305	12 standard "right" populations + Burusho
Vietnam N 2200−1600 BCE I0626	Sardinian	0	12 standard "right" populations + Burusho
Vietnam N 2200−1600 BCE I0626	Yi	1.79262e-23	12 standard "right" populations + Burusho
Vietnam N 2133−1892 BCE I0627	Adygei	0	12 standard "right" populations + Burusho
Vietnam N 2133−1892 BCE I0627	Ami	4.85287e-27	12 standard "right" populations + Burusho
Vietnam N 2133−1892 BCE I0627	Burusho	0	12 standard "right" populations + Burusho
Vietnam N 2133−1892 BCE I0627	Druze	0	12 standard "right" populations + Burusho
Vietnam N 2133−1892 BCE I0627	Japanese	3.06893e-21	12 standard "right" populations + Burusho
Vietnam N 2133−1892 BCE I0627	Karitiana	0	12 standard "right" populations + Burusho
Vietnam N 2133−1892 BCE I0627	Onge	3.87644e-108	12 standard "right" populations + Burusho
Vietnam N 2133−1892 BCE I0627	Orcadian	0	12 standard "right" populations + Burusho
Vietnam N 2133−1892 BCE I0627	Papuan	3.66464e-118	12 standard "right" populations + Burusho
Vietnam N 2133−1892 BCE I0627	Pima	0	12 standard "right" populations + Burusho
Vietnam N 2133−1892 BCE I0627	Sardinian	0	12 standard "right" populations + Burusho
Vietnam N 2133−1892 BCE I0627	Yi	3.80038e-29	12 standard "right" populations + Burusho
Vietnam N 1889−1742 BCE I1859	Adygei	0	12 standard "right" populations + Burusho
Vietnam N 1889−1742 BCE I1859	Ami	5.48119e-20	12 standard "right" populations + Burusho
Vietnam N 1889−1742 BCE I1859	Burusho	0	12 standard "right" populations + Burusho
Vietnam N 1889−1742 BCE I1859	Druze	0	12 standard "right" populations + Burusho
Vietnam N 1889−1742 BCE I1859	Japanese	8.28341e-21	12 standard "right" populations + Burusho
Vietnam N 1889−1742 BCE I1859	Karitiana	0	12 standard "right" populations + Burusho
Vietnam N 1889−1742 BCE I1859	Onge	6.18946e-87	12 standard "right" populations + Burusho
Vietnam N 1889−1742 BCE I1859	Orcadian	0	12 standard "right" populations + Burusho
Vietnam N 1889−1742 BCE I1859	Papuan	5.43394e-101	12 standard "right" populations + Burusho
Vietnam N 1889−1742 BCE I1859	Pima	0	12 standard "right" populations + Burusho
Vietnam N 1889−1742 BCE I1859	Sardinian	0	12 standard "right" populations + Burusho
Vietnam N 1889−1742 BCE I1859	Yi	4.16564e-19	12 standard "right" populations + Burusho
Vietnam N 1872−1636 BCE I2731	Adygei	0	12 standard "right" populations + Burusho
Vietnam N 1872−1636 BCE I2731	Ami	1.32308e-28	12 standard "right" populations + Burusho
Vietnam N 1872−1636 BCE I2731	Burusho	3.89166e-296	12 standard "right" populations + Burusho
Vietnam N 1872−1636 BCE I2731	Druze	0	12 standard "right" populations + Burusho
Vietnam N 1872−1636 BCE I2731	Japanese	6.87474e-27	12 standard "right" populations + Burusho
Vietnam N 1872−1636 BCE I2731	Karitiana	0	12 standard "right" populations + Burusho
Vietnam N 1872−1636 BCE I2731	Onge	2.28065e-78	12 standard "right" populations + Burusho
Vietnam N 1872−1636 BCE I2731	Orcadian	0	12 standard "right" populations + Burusho
Vietnam N 1872−1636 BCE I2731	Papuan	3.46621e-89	12 standard "right" populations + Burusho
Vietnam N 1872−1636 BCE I2731	Pima	0	12 standard "right" populations + Burusho
Vietnam N 1872−1636 BCE I2731	Sardinian	0	12 standard "right" populations + Burusho
Vietnam N 1872−1636 BCE I2731	Yi	7.27469e-28	12 standard "right" populations + Burusho
Vietnam N 2200−1600 BCE I2947	Adygei	0	12 standard "right" populations + Burusho
Vietnam N 2200−1600 BCE I2947	Ami	2.46304e-21	12 standard "right" populations + Burusho
Vietnam N 2200−1600 BCE I2947	Burusho	3.20957e-296	12 standard "right" populations + Burusho
Vietnam N 2200−1600 BCE I2947	Druze	0	12 standard "right" populations + Burusho
Vietnam N 2200−1600 BCE I2947	Japanese	1.38464e-22	12 standard "right" populations + Burusho
Vietnam N 2200−1600 BCE I2947	Karitiana	0	12 standard "right" populations + Burusho
Vietnam N 2200−1600 BCE I2947	Onge	5.6471e-54	12 standard "right" populations + Burusho
Vietnam N 2200−1600 BCE I2947	Orcadian	0	12 standard "right" populations + Burusho
Vietnam N 2200−1600 BCE I2947	Papuan	3.98025e-86	12 standard "right" populations + Burusho
Vietnam N 2200−1600 BCE I2947	Pima	9.6559e-269	12 standard "right" populations + Burusho
Vietnam N 2200−1600 BCE I2947	Sardinian	0	12 standard "right" populations + Burusho
Vietnam N 2200−1600 BCE I2947	Yi	2.04268e-28	12 standard "right" populations + Burusho
Vietnam His. 1641−1950 CE Vt719	Adygei	0	12 standard "right" populations + Burusho
Vietnam His. 1641−1950 CE Vt719	Ami	0.00522256	12 standard "right" populations + Burusho
Vietnam His. 1641−1950 CE Vt719	Burusho	0	12 standard "right" populations + Burusho
Vietnam His. 1641−1950 CE Vt719	Druze	0	12 standard "right" populations + Burusho
Vietnam His. 1641−1950 CE Vt719	Japanese	8.76803e-12	12 standard "right" populations + Burusho
Vietnam His. 1641−1950 CE Vt719	Karitiana	0	12 standard "right" populations + Burusho
Vietnam His. 1641−1950 CE Vt719	Onge	3.42167e-259	12 standard "right" populations + Burusho
Vietnam His. 1641−1950 CE Vt719	Orcadian	0	12 standard "right" populations + Burusho
Vietnam His. 1641−1950 CE Vt719	Papuan	1.56417e-256	12 standard "right" populations + Burusho
Vietnam His. 1641−1950 CE Vt719	Pima	0	12 standard "right" populations + Burusho
Vietnam His. 1641−1950 CE Vt719	Sardinian	0	12 standard "right" populations + Burusho
Vietnam His. 1641−1950 CE Vt719	Yi	7.29366e-10	12 standard "right" populations + Burusho
Cambodia PH 78−234 CE I1680	Adygei	0	12 standard "right" populations + Irula
Cambodia PH 78−234 CE I1680	Ami	2.90841e-73	12 standard "right" populations + Irula
Cambodia PH 78−234 CE I1680	Druze	0	12 standard "right" populations + Irula
Cambodia PH 78−234 CE I1680	Irula	3.78711e-94	12 standard "right" populations + Irula
Cambodia PH 78−234 CE I1680	Japanese	2.40901e-86	12 standard "right" populations + Irula
Cambodia PH 78−234 CE I1680	Karitiana	0	12 standard "right" populations + Irula
Cambodia PH 78−234 CE I1680	Onge	5.89904e-54	12 standard "right" populations + Irula
Cambodia PH 78−234 CE I1680	Orcadian	0	12 standard "right" populations + Irula
Cambodia PH 78−234 CE I1680	Papuan	9.87635e-54	12 standard "right" populations + Irula
Cambodia PH 78−234 CE I1680	Pima	0	12 standard "right" populations + Irula
Cambodia PH 78−234 CE I1680	Sardinian	0	12 standard "right" populations + Irula
Cambodia PH 78−234 CE I1680	Yi	6.47661e-90	12 standard "right" populations + Irula
Laos BA 459−231 BCE La727	Adygei	0	12 standard "right" populations + Irula
Laos BA 459−231 BCE La727	Ami	2.25167e-46	12 standard "right" populations + Irula
Laos BA 459−231 BCE La727	Druze	0	12 standard "right" populations + Irula
Laos BA 459−231 BCE La727	Irula	0	12 standard "right" populations + Irula
Laos BA 459−231 BCE La727	Japanese	3.27952e-53	12 standard "right" populations + Irula
Laos BA 459−231 BCE La727	Karitiana	0	12 standard "right" populations + Irula
Laos BA 459−231 BCE La727	Onge	1.37243e-197	12 standard "right" populations + Irula
Laos BA 459−231 BCE La727	Orcadian	0	12 standard "right" populations + Irula
Laos BA 459−231 BCE La727	Papuan	3.95005e-167	12 standard "right" populations + Irula
Laos BA 459−231 BCE La727	Pima	0	12 standard "right" populations + Irula
Laos BA 459−231 BCE La727	Sardinian	0	12 standard "right" populations + Irula
Laos BA 459−231 BCE La727	Yi	9.9423e-64	12 standard "right" populations + Irula
Laos LN/BA 1125−926 BCE La364	Adygei	0	12 standard "right" populations + Irula
Laos LN/BA 1125−926 BCE La364	Ami	6.01384e-39	12 standard "right" populations + Irula
Laos LN/BA 1125−926 BCE La364	Druze	0	12 standard "right" populations + Irula
Laos LN/BA 1125−926 BCE La364	Irula	0	12 standard "right" populations + Irula
Laos LN/BA 1125−926 BCE La364	Japanese	7.39771e-43	12 standard "right" populations + Irula
Laos LN/BA 1125−926 BCE La364	Karitiana	0	12 standard "right" populations + Irula
Laos LN/BA 1125−926 BCE La364	Onge	2.48532e-269	12 standard "right" populations + Irula
Laos LN/BA 1125−926 BCE La364	Orcadian	0	12 standard "right" populations + Irula
Laos LN/BA 1125−926 BCE La364	Papuan	5.08709e-227	12 standard "right" populations + Irula
Laos LN/BA 1125−926 BCE La364	Pima	0	12 standard "right" populations + Irula
Laos LN/BA 1125−926 BCE La364	Sardinian	0	12 standard "right" populations + Irula
Laos LN/BA 1125−926 BCE La364	Yi	1.90734e-50	12 standard "right" populations + Irula
Malaysia LN 744−398 BCE Ma912	Adygei	0	12 standard "right" populations + Irula
Malaysia LN 744−398 BCE Ma912	Ami	7.95471e-54	12 standard "right" populations + Irula
Malaysia LN 744−398 BCE Ma912	Druze	0	12 standard "right" populations + Irula
Malaysia LN 744−398 BCE Ma912	Irula	0	12 standard "right" populations + Irula
Malaysia LN 744−398 BCE Ma912	Japanese	6.81629e-62	12 standard "right" populations + Irula
Malaysia LN 744−398 BCE Ma912	Karitiana	0	12 standard "right" populations + Irula
Malaysia LN 744−398 BCE Ma912	Onge	4.05947e-241	12 standard "right" populations + Irula
Malaysia LN 744−398 BCE Ma912	Orcadian	0	12 standard "right" populations + Irula
Malaysia LN 744−398 BCE Ma912	Papuan	1.31439e-206	12 standard "right" populations + Irula
Malaysia LN 744−398 BCE Ma912	Pima	0	12 standard "right" populations + Irula
Malaysia LN 744−398 BCE Ma912	Sardinian	0	12 standard "right" populations + Irula
Malaysia LN 744−398 BCE Ma912	Yi	1.95291e-68	12 standard "right" populations + Irula
Malaysia His. 1448−1625 CE Ma554	Adygei	0	12 standard "right" populations + Irula
Malaysia His. 1448−1625 CE Ma554	Ami	3.60821e-13	12 standard "right" populations + Irula
Malaysia His. 1448−1625 CE Ma554	Druze	0	12 standard "right" populations + Irula
Malaysia His. 1448−1625 CE Ma554	Irula	0	12 standard "right" populations + Irula
Malaysia His. 1448−1625 CE Ma554	Japanese	9.32414e-45	12 standard "right" populations + Irula
Malaysia His. 1448−1625 CE Ma554	Karitiana	0	12 standard "right" populations + Irula
Malaysia His. 1448−1625 CE Ma554	Onge	1.19006e-228	12 standard "right" populations + Irula
Malaysia His. 1448−1625 CE Ma554	Orcadian	0	12 standard "right" populations + Irula
Malaysia His. 1448−1625 CE Ma554	Papuan	1.13954e-237	12 standard "right" populations + Irula
Malaysia His. 1448−1625 CE Ma554	Pima	0	12 standard "right" populations + Irula
Malaysia His. 1448−1625 CE Ma554	Sardinian	0	12 standard "right" populations + Irula
Malaysia His. 1448−1625 CE Ma554	Yi	2.2936e-32	12 standard "right" populations + Irula
Malaysia His. 1505−1653 CE Ma555	Adygei	0	12 standard "right" populations + Irula
Malaysia His. 1505−1653 CE Ma555	Ami	3.78431e-08	12 standard "right" populations + Irula
Malaysia His. 1505−1653 CE Ma555	Druze	0	12 standard "right" populations + Irula
Malaysia His. 1505−1653 CE Ma555	Irula	0	12 standard "right" populations + Irula
Malaysia His. 1505−1653 CE Ma555	Japanese	8.37129e-53	12 standard "right" populations + Irula
Malaysia His. 1505−1653 CE Ma555	Karitiana	0	12 standard "right" populations + Irula
Malaysia His. 1505−1653 CE Ma555	Onge	0	12 standard "right" populations + Irula
Malaysia His. 1505−1653 CE Ma555	Orcadian	0	12 standard "right" populations + Irula
Malaysia His. 1505−1653 CE Ma555	Papuan	0	12 standard "right" populations + Irula
Malaysia His. 1505−1653 CE Ma555	Pima	0	12 standard "right" populations + Irula
Malaysia His. 1505−1653 CE Ma555	Sardinian	0	12 standard "right" populations + Irula
Malaysia His. 1505−1653 CE Ma555	Yi	5.34664e-52	12 standard "right" populations + Irula
Thailand IA 236−338 CE Th519	Adygei	0	12 standard "right" populations + Irula
Thailand IA 236−338 CE Th519	Ami	6.38513e-19	12 standard "right" populations + Irula
Thailand IA 236−338 CE Th519	Druze	0	12 standard "right" populations + Irula
Thailand IA 236−338 CE Th519	Irula	0	12 standard "right" populations + Irula
Thailand IA 236−338 CE Th519	Japanese	3.70542e-17	12 standard "right" populations + Irula
Thailand IA 236−338 CE Th519	Karitiana	0	12 standard "right" populations + Irula
Thailand IA 236−338 CE Th519	Onge	2.83569e-193	12 standard "right" populations + Irula
Thailand IA 236−338 CE Th519	Orcadian	0	12 standard "right" populations + Irula
Thailand IA 236−338 CE Th519	Papuan	2.35871e-181	12 standard "right" populations + Irula
Thailand IA 236−338 CE Th519	Pima	0	12 standard "right" populations + Irula
Thailand IA 236−338 CE Th519	Sardinian	0	12 standard "right" populations + Irula
Thailand IA 236−338 CE Th519	Yi	4.88429e-24	12 standard "right" populations + Irula
Thailand IA 215−344 CE Th521	Adygei	0	12 standard "right" populations + Irula
Thailand IA 215−344 CE Th521	Ami	1.03672e-25	12 standard "right" populations + Irula
Thailand IA 215−344 CE Th521	Druze	0	12 standard "right" populations + Irula
Thailand IA 215−344 CE Th521	Irula	0	12 standard "right" populations + Irula
Thailand IA 215−344 CE Th521	Japanese	2.54133e-25	12 standard "right" populations + Irula
Thailand IA 215−344 CE Th521	Karitiana	0	12 standard "right" populations + Irula
Thailand IA 215−344 CE Th521	Onge	9.71373e-260	12 standard "right" populations + Irula
Thailand IA 215−344 CE Th521	Orcadian	0	12 standard "right" populations + Irula
Thailand IA 215−344 CE Th521	Papuan	2.04254e-219	12 standard "right" populations + Irula
Thailand IA 215−344 CE Th521	Pima	0	12 standard "right" populations + Irula
Thailand IA 215−344 CE Th521	Sardinian	0	12 standard "right" populations + Irula
Thailand IA 215−344 CE Th521	Yi	6.4008e-27	12 standard "right" populations + Irula
Thailand IA 238−376 CE Th530	Adygei	0	12 standard "right" populations + Irula
Thailand IA 238−376 CE Th530	Ami	3.10131e-22	12 standard "right" populations + Irula
Thailand IA 238−376 CE Th530	Druze	0	12 standard "right" populations + Irula
Thailand IA 238−376 CE Th530	Irula	0	12 standard "right" populations + Irula
Thailand IA 238−376 CE Th530	Japanese	2.86658e-14	12 standard "right" populations + Irula
Thailand IA 238−376 CE Th530	Karitiana	0	12 standard "right" populations + Irula
Thailand IA 238−376 CE Th530	Onge	1.33797e-234	12 standard "right" populations + Irula
Thailand IA 238−376 CE Th530	Orcadian	0	12 standard "right" populations + Irula
Thailand IA 238−376 CE Th530	Papuan	1.80982e-189	12 standard "right" populations + Irula
Thailand IA 238−376 CE Th530	Pima	0	12 standard "right" populations + Irula
Thailand IA 238−376 CE Th530	Sardinian	0	12 standard "right" populations + Irula
Thailand IA 238−376 CE Th530	Yi	7.31434e-19	12 standard "right" populations + Irula
Thailand IA 259−419 CE Th531	Adygei	0	12 standard "right" populations + Irula
Thailand IA 259−419 CE Th531	Ami	2.9039e-10	12 standard "right" populations + Irula
Thailand IA 259−419 CE Th531	Druze	0	12 standard "right" populations + Irula
Thailand IA 259−419 CE Th531	Irula	6.52693e-216	12 standard "right" populations + Irula
Thailand IA 259−419 CE Th531	Japanese	0.00087882	12 standard "right" populations + Irula
Thailand IA 259−419 CE Th531	Karitiana	1.90501e-291	12 standard "right" populations + Irula
Thailand IA 259−419 CE Th531	Onge	4.69292e-132	12 standard "right" populations + Irula
Thailand IA 259−419 CE Th531	Orcadian	0	12 standard "right" populations + Irula
Thailand IA 259−419 CE Th531	Papuan	8.80591e-114	12 standard "right" populations + Irula
Thailand IA 259−419 CE Th531	Pima	1.7696e-288	12 standard "right" populations + Irula
Thailand IA 259−419 CE Th531	Sardinian	0	12 standard "right" populations + Irula
Thailand IA 259−419 CE Th531	Yi	7.29218e-07	12 standard "right" populations + Irula
Vietnam BA 386−206 BCE Vt779	Adygei	0	12 standard "right" populations + Irula
Vietnam BA 386−206 BCE Vt779	Ami	5.52782e-14	12 standard "right" populations + Irula
Vietnam BA 386−206 BCE Vt779	Druze	0	12 standard "right" populations + Irula
Vietnam BA 386−206 BCE Vt779	Irula	0	12 standard "right" populations + Irula
Vietnam BA 386−206 BCE Vt779	Japanese	7.60358e-21	12 standard "right" populations + Irula
Vietnam BA 386−206 BCE Vt779	Karitiana	0	12 standard "right" populations + Irula
Vietnam BA 386−206 BCE Vt779	Onge	1.42589e-185	12 standard "right" populations + Irula
[truncated: 2,369 more rows]

## Sheet: qpAdm 2way "allSNPs NO"
target	source 1	source 1 ancestry proportion	SE 1	source 2	source 2 ancestry proportion	SE 2	p-value	SNPs used	passing the criteria	set of "right" populations
Cambodia PH 78−234 CE I1680	Adygei	0.278187	0.0146938	Ami	0.721813	0.0146938	6.83561e-10	66016	no	12 standard "right" populations + Bengali
Cambodia PH 78−234 CE I1680	Adygei	-0.739401	0.0500377	Bengali	1.7394	0.0500377	2.32896e-23	66016	no	12 standard "right" populations + Bengali
Cambodia PH 78−234 CE I1680	Adygei	13.73	1.26423	Druze	-12.73	1.26423	9.97742e-46	66016	no	12 standard "right" populations + Bengali
Cambodia PH 78−234 CE I1680	Adygei	0.271297	0.0148424	Japanese	0.728703	0.0148424	1.72621e-15	66016	no	12 standard "right" populations + Bengali
Cambodia PH 78−234 CE I1680	Adygei	0.496096	0.022686	Karitiana	0.503904	0.022686	4.43181e-269	66016	no	12 standard "right" populations + Bengali
Cambodia PH 78−234 CE I1680	Adygei	-0.0207082	0.0244698	Onge	1.02071	0.0244698	5.9796e-36	66016	no	12 standard "right" populations + Bengali
Cambodia PH 78−234 CE I1680	Adygei	13.5685	1.42125	Orcadian	-12.5685	1.42125	3.35216e-56	66016	no	12 standard "right" populations + Bengali
Cambodia PH 78−234 CE I1680	Adygei	-0.0577121	0.0271683	Papuan	1.05771	0.0271683	1.59871e-45	66016	no	12 standard "right" populations + Bengali
Cambodia PH 78−234 CE I1680	Adygei	0.426316	0.0208722	Pima	0.573684	0.0208722	4.36563e-225	66016	no	12 standard "right" populations + Bengali
Cambodia PH 78−234 CE I1680	Adygei	7.8874	0.443886	Sardinian	-6.8874	0.443886	5.93847e-26	66016	no	12 standard "right" populations + Bengali
Cambodia PH 78−234 CE I1680	Adygei	0.27157	0.014103	Yi	0.72843	0.014103	3.57929e-13	66016	no	12 standard "right" populations + Bengali
Cambodia PH 78−234 CE I1680	Ami	0.539128	0.0226609	Bengali	0.460872	0.0226609	0.0392197	66016	no	12 standard "right" populations + Bengali
Cambodia PH 78−234 CE I1680	Ami	0.738934	0.0141594	Druze	0.261066	0.0141594	4.84176e-09	66016	no	12 standard "right" populations + Bengali
Cambodia PH 78−234 CE I1680	Ami	14.7257	6.64746	Japanese	-13.7257	6.64746	0.0855437	66016	no	12 standard "right" populations + Bengali
Cambodia PH 78−234 CE I1680	Ami	0.949749	0.0216192	Karitiana	0.0502507	0.0216192	5.29013e-72	66016	no	12 standard "right" populations + Bengali
Cambodia PH 78−234 CE I1680	Ami	0.390849	0.0343489	Onge	0.609151	0.0343489	1.40347e-10	66016	no	12 standard "right" populations + Bengali
Cambodia PH 78−234 CE I1680	Ami	0.740988	0.0139508	Orcadian	0.259012	0.0139508	2.48827e-12	66016	no	12 standard "right" populations + Bengali
Cambodia PH 78−234 CE I1680	Ami	0.452527	0.032386	Papuan	0.547473	0.032386	1.04239e-09	66016	no	12 standard "right" populations + Bengali
Cambodia PH 78−234 CE I1680	Ami	0.924088	0.0240876	Pima	0.0759123	0.0240876	4.69271e-71	66016	no	12 standard "right" populations + Bengali
Cambodia PH 78−234 CE I1680	Ami	0.748663	0.0134092	Sardinian	0.251337	0.0134092	1.34919e-10	66016	no	12 standard "right" populations + Bengali
Cambodia PH 78−234 CE I1680	Ami	-24.8061	21.0293	Yi	25.8061	21.0293	0.25507	66016	no	12 standard "right" populations + Bengali
Cambodia PH 78−234 CE I1680	Bengali	1.65095	0.0429527	Druze	-0.650951	0.0429527	1.97246e-26	66016	no	12 standard "right" populations + Bengali
Cambodia PH 78−234 CE I1680	Bengali	0.469487	0.0238585	Japanese	0.530513	0.0238585	4.922e-05	66016	no	12 standard "right" populations + Bengali
Cambodia PH 78−234 CE I1680	Bengali	0.900419	0.023876	Karitiana	0.0995811	0.023876	5.40093e-102	66016	no	12 standard "right" populations + Bengali
Cambodia PH 78−234 CE I1680	Bengali	-0.122395	0.0710177	Onge	1.1224	0.0710177	1.64851e-28	66016	no	12 standard "right" populations + Bengali
Cambodia PH 78−234 CE I1680	Bengali	1.63675	0.0441168	Orcadian	-0.636748	0.0441168	2.71508e-32	66016	no	12 standard "right" populations + Bengali
Cambodia PH 78−234 CE I1680	Bengali	-0.240347	0.106512	Papuan	1.24035	0.106512	4.25135e-42	66016	no	12 standard "right" populations + Bengali
Cambodia PH 78−234 CE I1680	Bengali	0.833014	0.0261409	Pima	0.166986	0.0261409	8.22624e-93	66016	no	12 standard "right" populations + Bengali
Cambodia PH 78−234 CE I1680	Bengali	1.59598	0.0375865	Sardinian	-0.595981	0.0375865	4.02076e-25	66016	no	12 standard "right" populations + Bengali
Cambodia PH 78−234 CE I1680	Bengali	0.452106	0.0225203	Yi	0.547894	0.0225203	0.000302328	66016	no	12 standard "right" populations + Bengali
Cambodia PH 78−234 CE I1680	Druze	0.25453	0.014149	Japanese	0.74547	0.014149	1.7613e-14	66016	no	12 standard "right" populations + Bengali
Cambodia PH 78−234 CE I1680	Druze	0.452023	0.0211132	Karitiana	0.547977	0.0211132	3.3813e-276	66016	no	12 standard "right" populations + Bengali
Cambodia PH 78−234 CE I1680	Druze	-0.0361772	0.0237063	Onge	1.03618	0.0237063	2.35692e-35	66016	no	12 standard "right" populations + Bengali
Cambodia PH 78−234 CE I1680	Druze	134.842	133.238	Orcadian	-133.842	133.238	1.51648e-72	66016	no	12 standard "right" populations + Bengali
Cambodia PH 78−234 CE I1680	Druze	-0.0619223	0.0258131	Papuan	1.06192	0.0258131	3.29771e-45	66016	no	12 standard "right" populations + Bengali
Cambodia PH 78−234 CE I1680	Druze	0.392856	0.0194127	Pima	0.607144	0.0194127	7.98237e-228	66016	no	12 standard "right" populations + Bengali
Cambodia PH 78−234 CE I1680	Druze	16.4198	1.78716	Sardinian	-15.4198	1.78716	6.21108e-92	66016	no	12 standard "right" populations + Bengali
Cambodia PH 78−234 CE I1680	Druze	0.254859	0.0134004	Yi	0.745141	0.0134004	4.57267e-12	66016	no	12 standard "right" populations + Bengali
Cambodia PH 78−234 CE I1680	Japanese	1.00197	0.0200506	Karitiana	-0.00196976	0.0200506	9.50282e-83	66016	no	12 standard "right" populations + Bengali
Cambodia PH 78−234 CE I1680	Japanese	0.387289	0.0364583	Onge	0.612711	0.0364583	9.33514e-12	66016	no	12 standard "right" populations + Bengali
Cambodia PH 78−234 CE I1680	Japanese	0.747239	0.0140766	Orcadian	0.252761	0.0140766	4.19969e-18	66016	no	12 standard "right" populations + Bengali
Cambodia PH 78−234 CE I1680	Japanese	0.440259	0.0346228	Papuan	0.559741	0.0346228	1.65404e-11	66016	no	12 standard "right" populations + Bengali
Cambodia PH 78−234 CE I1680	Japanese	0.953973	0.0225586	Pima	0.0460273	0.0225586	1.49093e-80	66016	no	12 standard "right" populations + Bengali
Cambodia PH 78−234 CE I1680	Japanese	0.757771	0.0133317	Sardinian	0.242229	0.0133317	2.16524e-16	66016	no	12 standard "right" populations + Bengali
Cambodia PH 78−234 CE I1680	Japanese	-8.39861	1.90947	Yi	9.39861	1.90947	0.0180443	66016	no	12 standard "right" populations + Bengali
Cambodia PH 78−234 CE I1680	Karitiana	0.0338323	0.0201204	Onge	0.966168	0.0201204	1.71927e-35	66016	no	12 standard "right" populations + Bengali
Cambodia PH 78−234 CE I1680	Karitiana	0.560623	0.0213387	Orcadian	0.439377	0.0213387	3.85737e-288	66016	no	12 standard "right" populations + Bengali
Cambodia PH 78−234 CE I1680	Karitiana	0.0175981	0.0206395	Papuan	0.982402	0.0206395	1.14291e-46	66016	no	12 standard "right" populations + Bengali
Cambodia PH 78−234 CE I1680	Karitiana	164.764	14016.2	Pima	-163.764	14016.2	0.0061525	66016	no	12 standard "right" populations + Bengali
Cambodia PH 78−234 CE I1680	Karitiana	0.575226	0.0196973	Sardinian	0.424774	0.0196973	1.0839e-280	66016	no	12 standard "right" populations + Bengali
Cambodia PH 78−234 CE I1680	Karitiana	0.0403972	0.019395	Yi	0.959603	0.019395	3.69251e-85	66016	no	12 standard "right" populations + Bengali
Cambodia PH 78−234 CE I1680	Onge	1.02134	0.0230721	Orcadian	-0.021343	0.0230721	5.90729e-36	66016	no	12 standard "right" populations + Bengali
Cambodia PH 78−234 CE I1680	Onge	4.4188	1.38251	Papuan	-3.4188	1.38251	0.00020408	66016	no	12 standard "right" populations + Bengali
Cambodia PH 78−234 CE I1680	Onge	0.937723	0.0240147	Pima	0.0622767	0.0240147	1.94719e-34	66016	no	12 standard "right" populations + Bengali
Cambodia PH 78−234 CE I1680	Onge	1.01516	0.021293	Sardinian	-0.0151609	0.021293	5.49873e-36	66016	no	12 standard "right" populations + Bengali
Cambodia PH 78−234 CE I1680	Onge	0.596056	0.0348668	Yi	0.403944	0.0348668	4.99702e-12	66016	no	12 standard "right" populations + Bengali
Cambodia PH 78−234 CE I1680	Orcadian	-0.0451558	0.0250296	Papuan	1.04516	0.0250296	6.13028e-46	66016	no	12 standard "right" populations + Bengali
Cambodia PH 78−234 CE I1680	Orcadian	0.381929	0.019423	Pima	0.618071	0.019423	9.22111e-236	66016	no	12 standard "right" populations + Bengali
Cambodia PH 78−234 CE I1680	Orcadian	15.4064	1.55526	Sardinian	-14.4064	1.55526	1.662e-62	66016	no	12 standard "right" populations + Bengali
Cambodia PH 78−234 CE I1680	Orcadian	0.254427	0.0133179	Yi	0.745573	0.0133179	4.55047e-15	66016	no	12 standard "right" populations + Bengali
Cambodia PH 78−234 CE I1680	Papuan	0.929142	0.0250384	Pima	0.0708579	0.0250384	2.57973e-43	66016	no	12 standard "right" populations + Bengali
Cambodia PH 78−234 CE I1680	Papuan	1.0499	0.0237683	Sardinian	-0.0499008	0.0237683	2.66352e-45	66016	no	12 standard "right" populations + Bengali
Cambodia PH 78−234 CE I1680	Papuan	0.545595	0.0321072	Yi	0.454405	0.0321072	3.57219e-11	66016	no	12 standard "right" populations + Bengali
Cambodia PH 78−234 CE I1680	Pima	0.635966	0.0180928	Sardinian	0.364034	0.0180928	2.37245e-233	66016	no	12 standard "right" populations + Bengali
Cambodia PH 78−234 CE I1680	Pima	0.0719608	0.0225626	Yi	0.928039	0.0225626	2.64277e-84	66016	no	12 standard "right" populations + Bengali
Cambodia PH 78−234 CE I1680	Sardinian	0.244131	0.0127333	Yi	0.755869	0.0127333	5.27265e-14	66016	no	12 standard "right" populations + Bengali
Laos BA 459−231 BCE La727	Adygei	0.132525	0.0111576	Ami	0.867475	0.0111576	1.06591e-19	313405	no	12 standard "right" populations + Bengali
Laos BA 459−231 BCE La727	Adygei	-1.08171	0.0472327	Bengali	2.08171	0.0472327	1.97415e-62	313405	no	12 standard "right" populations + Bengali
Laos BA 459−231 BCE La727	Adygei	15.3626	1.05123	Druze	-14.3626	1.05123	1.05785e-100	313405	no	12 standard "right" populations + Bengali
Laos BA 459−231 BCE La727	Adygei	0.100665	0.0106665	Japanese	0.899335	0.0106665	6.62877e-34	313405	no	12 standard "right" populations + Bengali
Laos BA 459−231 BCE La727	Adygei	0.278824	0.0172597	Karitiana	0.721176	0.0172597	0	313405	no	12 standard "right" populations + Bengali
Laos BA 459−231 BCE La727	Adygei	-0.250881	0.0219301	Onge	1.25088	0.0219301	1.20867e-111	313405	no	12 standard "right" populations + Bengali
Laos BA 459−231 BCE La727	Adygei	15.2909	1.21302	Orcadian	-14.2909	1.21302	1.87857e-96	313405	no	12 standard "right" populations + Bengali
Laos BA 459−231 BCE La727	Adygei	-0.28387	0.0223845	Papuan	1.28387	0.0223845	1.09639e-101	313405	no	12 standard "right" populations + Bengali
Laos BA 459−231 BCE La727	Adygei	0.24193	0.0185495	Pima	0.75807	0.0185495	0	313405	no	12 standard "right" populations + Bengali
Laos BA 459−231 BCE La727	Adygei	9.08006	0.399185	Sardinian	-8.08006	0.399185	1.56471e-60	313405	no	12 standard "right" populations + Bengali
Laos BA 459−231 BCE La727	Adygei	0.112166	0.0106498	Yi	0.887834	0.0106498	4.24504e-36	313405	no	12 standard "right" populations + Bengali
Laos BA 459−231 BCE La727	Ami	0.754356	0.0178814	Bengali	0.245644	0.0178814	2.05735e-08	313405	no	12 standard "right" populations + Bengali
Laos BA 459−231 BCE La727	Ami	0.877002	0.0105664	Druze	0.122998	0.0105664	3.97127e-20	313405	no	12 standard "right" populations + Bengali
Laos BA 459−231 BCE La727	Ami	12.8844	7.73	Japanese	-11.8844	7.73	0.000588171	313405	no	12 standard "right" populations + Bengali
Laos BA 459−231 BCE La727	Ami	0.963738	0.014792	Karitiana	0.0362618	0.014792	3.588e-47	313405	no	12 standard "right" populations + Bengali
Laos BA 459−231 BCE La727	Ami	0.640072	0.023682	Onge	0.359928	0.023682	0.00131927	313405	no	12 standard "right" populations + Bengali
Laos BA 459−231 BCE La727	Ami	0.881661	0.0106271	Orcadian	0.118339	0.0106271	2.41168e-22	313405	no	12 standard "right" populations + Bengali
Laos BA 459−231 BCE La727	Ami	0.655193	0.0219772	Papuan	0.344807	0.0219772	0.0572113	313405	pass	12 standard "right" populations + Bengali
Laos BA 459−231 BCE La727	Ami	0.965862	0.0152806	Pima	0.0341381	0.0152806	6.85608e-48	313405	no	12 standard "right" populations + Bengali
Laos BA 459−231 BCE La727	Ami	0.882759	0.0101546	Sardinian	0.117241	0.0101546	1.1487e-20	313405	no	12 standard "right" populations + Bengali
Laos BA 459−231 BCE La727	Ami	-8.24589	3.44568	Yi	9.24589	3.44568	0.0383675	313405	no	12 standard "right" populations + Bengali
Laos BA 459−231 BCE La727	Bengali	1.92157	0.0387456	Druze	-0.921572	0.0387456	6.05345e-77	313405	no	12 standard "right" populations + Bengali
Laos BA 459−231 BCE La727	Bengali	0.196867	0.0179659	Japanese	0.803133	0.0179659	4.22422e-24	313405	no	12 standard "right" populations + Bengali
Laos BA 459−231 BCE La727	Bengali	0.892988	0.0316348	Karitiana	0.107012	0.0316348	0	313405	no	12 standard "right" populations + Bengali
Laos BA 459−231 BCE La727	Bengali	-0.793275	0.083037	Onge	1.79328	0.083037	4.72402e-82	313405	no	12 standard "right" populations + Bengali
Laos BA 459−231 BCE La727	Bengali	1.88841	0.0373345	Orcadian	-0.888411	0.0373345	8.76146e-93	313405	no	12 standard "right" populations + Bengali
Laos BA 459−231 BCE La727	Bengali	-1.02391	0.111817	Papuan	2.02391	0.111817	2.324e-74	313405	no	12 standard "right" populations + Bengali
Laos BA 459−231 BCE La727	Bengali	0.880294	0.034033	Pima	0.119706	0.034033	0	313405	no	12 standard "right" populations + Bengali
Laos BA 459−231 BCE La727	Bengali	1.87048	0.034611	Sardinian	-0.870477	0.034611	5.3104e-74	313405	no	12 standard "right" populations + Bengali
Laos BA 459−231 BCE La727	Bengali	0.214515	0.0176186	Yi	0.785485	0.0176186	1.64267e-26	313405	no	12 standard "right" populations + Bengali
Laos BA 459−231 BCE La727	Druze	0.096749	0.0101315	Japanese	0.903251	0.0101315	2.0058e-33	313405	no	12 standard "right" populations + Bengali
Laos BA 459−231 BCE La727	Druze	0.255553	0.0157279	Karitiana	0.744447	0.0157279	0	313405	no	12 standard "right" populations + Bengali
Laos BA 459−231 BCE La727	Druze	-0.252705	0.0207404	Onge	1.25271	0.0207404	1.11905e-106	313405	no	12 standard "right" populations + Bengali
Laos BA 459−231 BCE La727	Druze	128.055	81.4385	Orcadian	-127.055	81.4385	1.10354e-141	313405	no	12 standard "right" populations + Bengali
Laos BA 459−231 BCE La727	Druze	-0.269305	0.0208046	Papuan	1.2693	0.0208046	4.0359e-99	313405	no	12 standard "right" populations + Bengali
Laos BA 459−231 BCE La727	Druze	0.227651	0.0163415	Pima	0.772349	0.0163415	0	313405	no	12 standard "right" populations + Bengali
Laos BA 459−231 BCE La727	Druze	19.6676	1.71092	Sardinian	-18.6676	1.71092	5.22199e-170	313405	no	12 standard "right" populations + Bengali
Laos BA 459−231 BCE La727	Druze	0.106506	0.0101854	Yi	0.893494	0.0101854	2.65458e-36	313405	no	12 standard "right" populations + Bengali
Laos BA 459−231 BCE La727	Japanese	1.04139	0.0132896	Karitiana	-0.041388	0.0132896	4.49708e-50	313405	no	12 standard "right" populations + Bengali
Laos BA 459−231 BCE La727	Japanese	0.693118	0.0246079	Onge	0.306882	0.0246079	4.49904e-14	313405	no	12 standard "right" populations + Bengali
Laos BA 459−231 BCE La727	Japanese	0.909349	0.0102073	Orcadian	0.0906506	0.0102073	6.8647e-36	313405	no	12 standard "right" populations + Bengali
Laos BA 459−231 BCE La727	Japanese	0.702173	0.0228973	Papuan	0.297827	0.0228973	3.3553e-14	313405	no	12 standard "right" populations + Bengali
Laos BA 459−231 BCE La727	Japanese	1.02928	0.0136834	Pima	-0.0292827	0.0136834	1.00659e-49	313405	no	12 standard "right" populations + Bengali
Laos BA 459−231 BCE La727	Japanese	0.910903	0.00963136	Sardinian	0.0890974	0.00963136	1.42213e-34	313405	no	12 standard "right" populations + Bengali
Laos BA 459−231 BCE La727	Japanese	-3.87743	0.880947	Yi	4.87743	0.880947	0.0119237	313405	no	12 standard "right" populations + Bengali
Laos BA 459−231 BCE La727	Karitiana	0.0364619	0.0177509	Onge	0.963538	0.0177509	1.33568e-152	313405	no	12 standard "right" populations + Bengali
Laos BA 459−231 BCE La727	Karitiana	0.75752	0.0169596	Orcadian	0.24248	0.0169596	0	313405	no	12 standard "right" populations + Bengali
Laos BA 459−231 BCE La727	Karitiana	0.012796	0.0183203	Papuan	0.987204	0.0183203	1.04674e-151	313405	no	12 standard "right" populations + Bengali
Laos BA 459−231 BCE La727	Karitiana	10.343	3.34256	Pima	-9.34304	3.34256	0.00622758	313405	no	12 standard "right" populations + Bengali
Laos BA 459−231 BCE La727	Karitiana	0.767581	0.0153355	Sardinian	0.232419	0.0153355	0	313405	no	12 standard "right" populations + Bengali
Laos BA 459−231 BCE La727	Karitiana	-0.00940474	0.0130771	Yi	1.0094	0.0130771	1.82919e-59	313405	no	12 standard "right" populations + Bengali
Laos BA 459−231 BCE La727	Onge	1.23512	0.0202963	Orcadian	-0.235119	0.0202963	5.03113e-112	313405	no	12 standard "right" populations + Bengali
Laos BA 459−231 BCE La727	Onge	8.87883	2.90165	Papuan	-7.87883	2.90165	1.90315e-09	313405	no	12 standard "right" populations + Bengali
Laos BA 459−231 BCE La727	Onge	0.984983	0.0197289	Pima	0.0150173	0.0197289	7.38351e-155	313405	no	12 standard "right" populations + Bengali
Laos BA 459−231 BCE La727	Onge	1.2064	0.0180102	Sardinian	-0.206395	0.0180102	1.58378e-115	313405	no	12 standard "right" populations + Bengali
Laos BA 459−231 BCE La727	Onge	0.316327	0.024759	Yi	0.683673	0.024759	1.00058e-17	313405	no	12 standard "right" populations + Bengali
Laos BA 459−231 BCE La727	Orcadian	-0.249715	0.020067	Papuan	1.24972	0.020067	2.68101e-105	313405	no	12 standard "right" populations + Bengali
Laos BA 459−231 BCE La727	Orcadian	0.215479	0.018039	Pima	0.784521	0.018039	0	313405	no	12 standard "right" populations + Bengali
Laos BA 459−231 BCE La727	Orcadian	18.1585	1.46835	Sardinian	-17.1585	1.46835	5.45922e-118	313405	no	12 standard "right" populations + Bengali
Laos BA 459−231 BCE La727	Orcadian	0.10151	0.0102715	Yi	0.89849	0.0102715	1.70642e-38	313405	no	12 standard "right" populations + Bengali
Laos BA 459−231 BCE La727	Papuan	1.00814	0.0223405	Pima	-0.00814009	0.0223405	1.75716e-153	313405	no	12 standard "right" populations + Bengali
Laos BA 459−231 BCE La727	Papuan	1.24756	0.0193889	Sardinian	-0.24756	0.0193889	2.52698e-102	313405	no	12 standard "right" populations + Bengali
Laos BA 459−231 BCE La727	Papuan	0.309834	0.0223461	Yi	0.690166	0.0223461	2.55011e-16	313405	no	12 standard "right" populations + Bengali
Laos BA 459−231 BCE La727	Pima	0.79912	0.0161899	Sardinian	0.20088	0.0161899	0	313405	no	12 standard "right" populations + Bengali
Laos BA 459−231 BCE La727	Pima	-0.0084638	0.0141938	Yi	1.00846	0.0141938	3.38325e-60	313405	no	12 standard "right" populations + Bengali
Laos BA 459−231 BCE La727	Sardinian	0.100162	0.00966169	Yi	0.899838	0.00966169	5.2362e-37	313405	no	12 standard "right" populations + Bengali
Laos LN/BA 1125−926 BCE La364	Adygei	0.0901804	0.0100693	Ami	0.90982	0.0100693	1.94864e-26	809522	no	12 standard "right" populations + Bengali
Laos LN/BA 1125−926 BCE La364	Adygei	-1.17738	0.0467216	Bengali	2.17738	0.0467216	9.74909e-88	809522	no	12 standard "right" populations + Bengali
Laos LN/BA 1125−926 BCE La364	Adygei	16.213	1.06275	Druze	-15.213	1.06275	6.26352e-126	809522	no	12 standard "right" populations + Bengali
Laos LN/BA 1125−926 BCE La364	Adygei	0.0662314	0.00916774	Japanese	0.933769	0.00916774	2.10935e-35	809522	no	12 standard "right" populations + Bengali
Laos LN/BA 1125−926 BCE La364	Adygei	0.196637	0.0182805	Karitiana	0.803363	0.0182805	0	809522	no	12 standard "right" populations + Bengali
Laos LN/BA 1125−926 BCE La364	Adygei	-0.302414	0.021087	Onge	1.30241	0.021087	4.73219e-152	809522	no	12 standard "right" populations + Bengali
Laos LN/BA 1125−926 BCE La364	Adygei	16.6107	1.26263	Orcadian	-15.6107	1.26263	6.86938e-119	809522	no	12 standard "right" populations + Bengali
Laos LN/BA 1125−926 BCE La364	Adygei	-0.346677	0.023127	Papuan	1.34668	0.023127	3.5687e-128	809522	no	12 standard "right" populations + Bengali
Laos LN/BA 1125−926 BCE La364	Adygei	0.13598	0.0193513	Pima	0.86402	0.0193513	0	809522	no	12 standard "right" populations + Bengali
Laos LN/BA 1125−926 BCE La364	Adygei	9.68916	0.41173	Sardinian	-8.68916	0.41173	3.67158e-69	809522	no	12 standard "right" populations + Bengali
Laos LN/BA 1125−926 BCE La364	Adygei	0.0770319	0.00905232	Yi	0.922968	0.00905232	9.86079e-36	809522	no	12 standard "right" populations + Bengali
Laos LN/BA 1125−926 BCE La364	Ami	0.824074	0.0155385	Bengali	0.175926	0.0155385	3.84954e-13	809522	no	12 standard "right" populations + Bengali
Laos LN/BA 1125−926 BCE La364	Ami	0.912888	0.00948301	Druze	0.0871121	0.00948301	6.57116e-26	809522	no	12 standard "right" populations + Bengali
Laos LN/BA 1125−926 BCE La364	Ami	8.06094	3.83202	Japanese	-7.06094	3.83202	0.0113849	809522	no	12 standard "right" populations + Bengali
Laos LN/BA 1125−926 BCE La364	Ami	0.986508	0.0127036	Karitiana	0.0134922	0.0127036	1.62475e-43	809522	no	12 standard "right" populations + Bengali
Laos LN/BA 1125−926 BCE La364	Ami	0.720902	0.0204835	Onge	0.279098	0.0204835	0.000241119	809522	no	12 standard "right" populations + Bengali
Laos LN/BA 1125−926 BCE La364	Ami	0.916721	0.00952228	Orcadian	0.0832793	0.00952228	1.58633e-27	809522	no	12 standard "right" populations + Bengali
Laos LN/BA 1125−926 BCE La364	Ami	0.730774	0.0194844	Papuan	0.269226	0.0194844	3.89318e-05	809522	no	12 standard "right" populations + Bengali
Laos LN/BA 1125−926 BCE La364	Ami	0.97904	0.0146501	Pima	0.0209604	0.0146501	2.53549e-43	809522	no	12 standard "right" populations + Bengali
Laos LN/BA 1125−926 BCE La364	Ami	0.91935	0.0090661	Sardinian	0.0806498	0.0090661	4.79594e-27	809522	no	12 standard "right" populations + Bengali
Laos LN/BA 1125−926 BCE La364	Ami	-9.05931	4.53279	Yi	10.0593	4.53279	0.0567521	809522	no	12 standard "right" populations + Bengali
Laos LN/BA 1125−926 BCE La364	Bengali	1.98498	0.0358517	Druze	-0.984985	0.0358517	7.66193e-102	809522	no	12 standard "right" populations + Bengali
Laos LN/BA 1125−926 BCE La364	Bengali	0.138092	0.0148452	Japanese	0.861908	0.0148452	2.12671e-21	809522	no	12 standard "right" populations + Bengali
Laos LN/BA 1125−926 BCE La364	Bengali	0.94221	0.0347202	Karitiana	0.0577904	0.0347202	0	809522	no	12 standard "right" populations + Bengali
Laos LN/BA 1125−926 BCE La364	Bengali	-0.962943	0.0831109	Onge	1.96294	0.0831109	6.27466e-102	809522	no	12 standard "right" populations + Bengali
Laos LN/BA 1125−926 BCE La364	Bengali	1.96082	0.0365573	Orcadian	-0.960819	0.0365573	6.64076e-126	809522	no	12 standard "right" populations + Bengali
Laos LN/BA 1125−926 BCE La364	Bengali	-1.25438	0.126455	Papuan	2.25438	0.126455	4.48759e-91	809522	no	12 standard "right" populations + Bengali
Laos LN/BA 1125−926 BCE La364	Bengali	0.945592	0.04321	Pima	0.0544079	0.04321	0	809522	no	12 standard "right" populations + Bengali
Laos LN/BA 1125−926 BCE La364	Bengali	1.96428	0.0346718	Sardinian	-0.964283	0.0346718	9.4266e-97	809522	no	12 standard "right" populations + Bengali
Laos LN/BA 1125−926 BCE La364	Bengali	0.156223	0.0144968	Yi	0.843777	0.0144968	2.98968e-22	809522	no	12 standard "right" populations + Bengali
Laos LN/BA 1125−926 BCE La364	Druze	0.0655671	0.00869885	Japanese	0.934433	0.00869885	1.71028e-34	809522	no	12 standard "right" populations + Bengali
Laos LN/BA 1125−926 BCE La364	Druze	0.198822	0.0164819	Karitiana	0.801178	0.0164819	0	809522	no	12 standard "right" populations + Bengali
Laos LN/BA 1125−926 BCE La364	Druze	-0.275612	0.0193175	Onge	1.27561	0.0193175	1.57985e-150	809522	no	12 standard "right" populations + Bengali
Laos LN/BA 1125−926 BCE La364	Druze	96.9441	40.3771	Orcadian	-95.9441	40.3771	2.09335e-158	809522	no	12 standard "right" populations + Bengali
Laos LN/BA 1125−926 BCE La364	Druze	-0.330795	0.0211852	Papuan	1.33079	0.0211852	4.30941e-122	809522	no	12 standard "right" populations + Bengali
Laos LN/BA 1125−926 BCE La364	Druze	0.135602	0.0167969	Pima	0.864398	0.0167969	0	809522	no	12 standard "right" populations + Bengali
Laos LN/BA 1125−926 BCE La364	Druze	21.3763	1.7194	Sardinian	-20.3763	1.7194	9.82421e-200	809522	no	12 standard "right" populations + Bengali
Laos LN/BA 1125−926 BCE La364	Druze	0.0754516	0.00862446	Yi	0.924548	0.00862446	9.14571e-35	809522	no	12 standard "right" populations + Bengali
Laos LN/BA 1125−926 BCE La364	Japanese	1.03548	0.0113241	Karitiana	-0.035476	0.0113241	5.52418e-45	809522	no	12 standard "right" populations + Bengali
Laos LN/BA 1125−926 BCE La364	Japanese	0.759096	0.0194789	Onge	0.240904	0.0194789	1.6064e-07	809522	no	12 standard "right" populations + Bengali
Laos LN/BA 1125−926 BCE La364	Japanese	0.938163	0.00878462	Orcadian	0.0618372	0.00878462	5.3412e-36	809522	no	12 standard "right" populations + Bengali
Laos LN/BA 1125−926 BCE La364	Japanese	0.768454	0.0191006	Papuan	0.231546	0.0191006	1.21911e-10	809522	no	12 standard "right" populations + Bengali
Laos LN/BA 1125−926 BCE La364	Japanese	1.01308	0.0127291	Pima	-0.0130823	0.0127291	1.0629e-42	809522	no	12 standard "right" populations + Bengali
Laos LN/BA 1125−926 BCE La364	Japanese	0.941766	0.00825048	Sardinian	0.0582339	0.00825048	2.88727e-36	809522	no	12 standard "right" populations + Bengali
Laos LN/BA 1125−926 BCE La364	Japanese	-3.3033	0.747358	Yi	4.3033	0.747358	0.0740966	809522	no	12 standard "right" populations + Bengali
Laos LN/BA 1125−926 BCE La364	Karitiana	0.022843	0.0183243	Onge	0.977157	0.0183243	3.31498e-229	809522	no	12 standard "right" populations + Bengali
Laos LN/BA 1125−926 BCE La364	Karitiana	0.822543	0.0172189	Orcadian	0.177457	0.0172189	0	809522	no	12 standard "right" populations + Bengali
Laos LN/BA 1125−926 BCE La364	Karitiana	-0.0157339	0.017108	Papuan	1.01573	0.017108	4.46568e-213	809522	no	12 standard "right" populations + Bengali
Laos LN/BA 1125−926 BCE La364	Karitiana	11.1139	3.27308	Pima	-10.1139	3.27308	0.00401664	809522	no	12 standard "right" populations + Bengali
Laos LN/BA 1125−926 BCE La364	Karitiana	0.841255	0.0159892	Sardinian	0.158745	0.0159892	0	809522	no	12 standard "right" populations + Bengali
Laos LN/BA 1125−926 BCE La364	Karitiana	-0.00229733	0.0112209	Yi	1.0023	0.0112209	2.20447e-52	809522	no	12 standard "right" populations + Bengali
Laos LN/BA 1125−926 BCE La364	Onge	1.26463	0.0188724	Orcadian	-0.264627	0.0188724	2.56145e-158	809522	no	12 standard "right" populations + Bengali
Laos LN/BA 1125−926 BCE La364	Onge	11.012	3.63857	Papuan	-10.012	3.63857	1.25608e-11	809522	no	12 standard "right" populations + Bengali
Laos LN/BA 1125−926 BCE La364	Onge	0.997977	0.0202063	Pima	0.00202273	0.0202063	2.77853e-231	809522	no	12 standard "right" populations + Bengali
Laos LN/BA 1125−926 BCE La364	Onge	1.24634	0.0171059	Sardinian	-0.246341	0.0171059	4.44209e-158	809522	no	12 standard "right" populations + Bengali
Laos LN/BA 1125−926 BCE La364	Onge	0.253022	0.0195138	Yi	0.746978	0.0195138	7.69404e-08	809522	no	12 standard "right" populations + Bengali
Laos LN/BA 1125−926 BCE La364	Orcadian	-0.308862	0.0204183	Papuan	1.30886	0.0204183	1.72283e-131	809522	no	12 standard "right" populations + Bengali
Laos LN/BA 1125−926 BCE La364	Orcadian	0.12017	0.0178979	Pima	0.87983	0.0178979	0	809522	no	12 standard "right" populations + Bengali
Laos LN/BA 1125−926 BCE La364	Orcadian	19.7639	1.51896	Sardinian	-18.7639	1.51896	1.60273e-134	809522	no	12 standard "right" populations + Bengali
Laos LN/BA 1125−926 BCE La364	Orcadian	0.0725819	0.00867206	Yi	0.927418	0.00867206	3.91035e-36	809522	no	12 standard "right" populations + Bengali
Laos LN/BA 1125−926 BCE La364	Papuan	1.02117	0.0204818	Pima	-0.0211695	0.0204818	5.04094e-213	809522	no	12 standard "right" populations + Bengali
Laos LN/BA 1125−926 BCE La364	Papuan	1.29321	0.0195602	Sardinian	-0.293212	0.0195602	5.35569e-132	809522	no	12 standard "right" populations + Bengali
Laos LN/BA 1125−926 BCE La364	Papuan	0.248437	0.0188071	Yi	0.751563	0.0188071	1.82221e-10	809522	no	12 standard "right" populations + Bengali
Laos LN/BA 1125−926 BCE La364	Pima	0.900657	0.0164554	Sardinian	0.0993433	0.0164554	0	809522	no	12 standard "right" populations + Bengali
Laos LN/BA 1125−926 BCE La364	Pima	0.0169747	0.0127989	Yi	0.983025	0.0127989	1.28541e-50	809522	no	12 standard "right" populations + Bengali
Laos LN/BA 1125−926 BCE La364	Sardinian	0.06812	0.00816869	Yi	0.93188	0.00816869	9.24312e-37	809522	no	12 standard "right" populations + Bengali
Malaysia LN 744−398 BCE Ma912	Adygei	0.0989433	0.0102988	Ami	0.901057	0.0102988	1.79251e-34	885228	no	12 standard "right" populations + Bengali
Malaysia LN 744−398 BCE Ma912	Adygei	-1.13621	0.0459343	Bengali	2.13621	0.0459343	1.78453e-92	885228	no	12 standard "right" populations + Bengali
Malaysia LN 744−398 BCE Ma912	Adygei	15.2927	1.00524	Druze	-14.2927	1.00524	4.6425e-133	885228	no	12 standard "right" populations + Bengali
Malaysia LN 744−398 BCE Ma912	Adygei	0.0806762	0.00911801	Japanese	0.919324	0.00911801	1.63719e-43	885228	no	12 standard "right" populations + Bengali
Malaysia LN 744−398 BCE Ma912	Adygei	0.215699	0.0183845	Karitiana	0.784301	0.0183845	0	885228	no	12 standard "right" populations + Bengali
Malaysia LN 744−398 BCE Ma912	Adygei	-0.2726	0.0206227	Onge	1.2726	0.0206227	1.0793e-146	885228	no	12 standard "right" populations + Bengali
Malaysia LN 744−398 BCE Ma912	Adygei	15.9625	1.25345	Orcadian	-14.9625	1.25345	2.02562e-123	885228	no	12 standard "right" populations + Bengali
Malaysia LN 744−398 BCE Ma912	Adygei	-0.286312	0.0217267	Papuan	1.28631	0.0217267	1.03789e-128	885228	no	12 standard "right" populations + Bengali
Malaysia LN 744−398 BCE Ma912	Adygei	0.168058	0.0208409	Pima	0.831942	0.0208409	0	885228	no	12 standard "right" populations + Bengali
Malaysia LN 744−398 BCE Ma912	Adygei	9.39541	0.414626	Sardinian	-8.39541	0.414626	5.07e-76	885228	no	12 standard "right" populations + Bengali
Malaysia LN 744−398 BCE Ma912	Adygei	0.0878468	0.00924955	Yi	0.912153	0.00924955	5.15634e-47	885228	no	12 standard "right" populations + Bengali
Malaysia LN 744−398 BCE Ma912	Ami	0.792567	0.016654	Bengali	0.207433	0.016654	2.94475e-20	885228	no	12 standard "right" populations + Bengali
Malaysia LN 744−398 BCE Ma912	Ami	0.904794	0.00979536	Druze	0.0952063	0.00979536	8.1438e-34	885228	no	12 standard "right" populations + Bengali
Malaysia LN 744−398 BCE Ma912	Ami	10.8285	5.5392	Japanese	-9.82848	5.5392	0.0169646	885228	no	12 standard "right" populations + Bengali
Malaysia LN 744−398 BCE Ma912	Ami	0.985502	0.0131613	Karitiana	0.0144984	0.0131613	3.2081e-53	885228	no	12 standard "right" populations + Bengali
Malaysia LN 744−398 BCE Ma912	Ami	0.677734	0.0216195	Onge	0.322266	0.0216195	4.89758e-07	885228	no	12 standard "right" populations + Bengali
Malaysia LN 744−398 BCE Ma912	Ami	0.912635	0.00973783	Orcadian	0.0873654	0.00973783	1.48046e-35	885228	no	12 standard "right" populations + Bengali
Malaysia LN 744−398 BCE Ma912	Ami	0.68814	0.0201046	Papuan	0.31186	0.0201046	2.13908e-05	885228	no	12 standard "right" populations + Bengali
Malaysia LN 744−398 BCE Ma912	Ami	0.998796	0.0134584	Pima	0.00120415	0.0134584	5.38058e-55	885228	no	12 standard "right" populations + Bengali
Malaysia LN 744−398 BCE Ma912	Ami	0.908909	0.00927826	Sardinian	0.0910908	0.00927826	2.78389e-33	885228	no	12 standard "right" populations + Bengali
Malaysia LN 744−398 BCE Ma912	Ami	-9.98363	4.64583	Yi	10.9836	4.64583	0.0797016	885228	no	12 standard "right" populations + Bengali
Malaysia LN 744−398 BCE Ma912	Bengali	1.92238	0.0353025	Druze	-0.922377	0.0353025	3.43417e-108	885228	no	12 standard "right" populations + Bengali
Malaysia LN 744−398 BCE Ma912	Bengali	0.169878	0.0151716	Japanese	0.830122	0.0151716	4.49864e-31	885228	no	12 standard "right" populations + Bengali
Malaysia LN 744−398 BCE Ma912	Bengali	0.920244	0.0334719	Karitiana	0.0797559	0.0334719	0	885228	no	12 standard "right" populations + Bengali
Malaysia LN 744−398 BCE Ma912	Bengali	-0.852627	0.0809394	Onge	1.85263	0.0809394	4.28087e-97	885228	no	12 standard "right" populations + Bengali
Malaysia LN 744−398 BCE Ma912	Bengali	1.89459	0.0358659	Orcadian	-0.894588	0.0358659	5.55191e-134	885228	no	12 standard "right" populations + Bengali
Malaysia LN 744−398 BCE Ma912	Bengali	-1.12762	0.121887	Papuan	2.12762	0.121887	6.32185e-94	885228	no	12 standard "right" populations + Bengali
Malaysia LN 744−398 BCE Ma912	Bengali	0.994037	0.0320005	Pima	0.00596322	0.0320005	0	885228	no	12 standard "right" populations + Bengali
Malaysia LN 744−398 BCE Ma912	Bengali	1.89459	0.0320924	Sardinian	-0.894595	0.0320924	9.28753e-97	885228	no	12 standard "right" populations + Bengali
Malaysia LN 744−398 BCE Ma912	Bengali	0.186076	0.0151951	Yi	0.813924	0.0151951	3.29766e-33	885228	no	12 standard "right" populations + Bengali
Malaysia LN 744−398 BCE Ma912	Druze	0.0788488	0.00864014	Japanese	0.921151	0.00864014	2.42191e-42	885228	no	12 standard "right" populations + Bengali
Malaysia LN 744−398 BCE Ma912	Druze	0.20085	0.0158254	Karitiana	0.79915	0.0158254	0	885228	no	12 standard "right" populations + Bengali
Malaysia LN 744−398 BCE Ma912	Druze	-0.256593	0.0191005	Onge	1.25659	0.0191005	6.62113e-144	885228	no	12 standard "right" populations + Bengali
Malaysia LN 744−398 BCE Ma912	Druze	93.8864	40.283	Orcadian	-92.8864	40.283	3.46311e-162	885228	no	12 standard "right" populations + Bengali
Malaysia LN 744−398 BCE Ma912	Druze	-0.266137	0.019568	Papuan	1.26614	0.019568	2.85505e-125	885228	no	12 standard "right" populations + Bengali
Malaysia LN 744−398 BCE Ma912	Druze	0.165309	0.01785	Pima	0.834691	0.01785	0	885228	no	12 standard "right" populations + Bengali
Malaysia LN 744−398 BCE Ma912	Druze	20.1676	1.79905	Sardinian	-19.1676	1.79905	3.95655e-211	885228	no	12 standard "right" populations + Bengali
Malaysia LN 744−398 BCE Ma912	Druze	0.0870465	0.00875773	Yi	0.912954	0.00875773	3.12925e-45	885228	no	12 standard "right" populations + Bengali
Malaysia LN 744−398 BCE Ma912	Japanese	1.03449	0.0120061	Karitiana	-0.034486	0.0120061	2.8557e-56	885228	no	12 standard "right" populations + Bengali
Malaysia LN 744−398 BCE Ma912	Japanese	0.715739	0.0201137	Onge	0.284261	0.0201137	2.01701e-13	885228	no	12 standard "right" populations + Bengali
Malaysia LN 744−398 BCE Ma912	Japanese	0.928944	0.00867659	Orcadian	0.0710556	0.00867659	3.94297e-45	885228	no	12 standard "right" populations + Bengali
Malaysia LN 744−398 BCE Ma912	Japanese	0.725543	0.019521	Papuan	0.274457	0.019521	1.16367e-12	885228	no	12 standard "right" populations + Bengali
Malaysia LN 744−398 BCE Ma912	Japanese	1.03613	0.0117958	Pima	-0.0361253	0.0117958	5.5066e-57	885228	no	12 standard "right" populations + Bengali
Malaysia LN 744−398 BCE Ma912	Japanese	0.925317	0.00824436	Sardinian	0.0746831	0.00824436	1.42418e-42	885228	no	12 standard "right" populations + Bengali
Malaysia LN 744−398 BCE Ma912	Japanese	-4.05342	0.935658	Yi	5.05342	0.935658	0.00475202	885228	no	12 standard "right" populations + Bengali
Malaysia LN 744−398 BCE Ma912	Karitiana	0.0331594	0.0161637	Onge	0.966841	0.0161637	9.43527e-209	885228	no	12 standard "right" populations + Bengali
[truncated: 23,780 more rows]

## Sheet: qpAdm 2way "allSNPs YES"
target	source 1	source 1 ancestry proportion	SE 1	source 2	source 2 ancestry proportion	SE 2	p-value	passing the criteria	set of "right" populations
[truncated: 24,024 more rows]

[truncated: 1 more sheets: Cambodia PH vs present-day]
